# Supplementary material for: Effect of Basal Metabolic Rate on Cancer: A Mendelian Randomization Study
Source: Front Genet. 2021 Sep 9;12:735541. doi: 10.3389/fgene.2021.735541 (PMC8458883; doi:10.3389/fgene.2021.735541)
Supplement: Supplementary Table 1 — Study details for site-specific cancers. [file Data_Sheet_1.xlsx]

## Sheet: Table S1
Supplementary Table 1. Study details for site-specific cancers.
Cancer type/site	Data source	Sex	Phenotype code	Corresponding ICD-10 code	No. of cases	No. of controls	Sample size	Genetic association	Adjustment for genetic association
Lip, oral cavity and pharynx	Neale Lab	Overall	C3_LIP_ORAL_PHARYNX	C00-C14	790	360404	361194	Linear regression	Age, age x age, inferred sex, age x inferred sex, age x age x inferred sex, and the first 20 principal components
Digestive organs	Neale Lab	Overall	C3_DIGESTIVE_ORGANS	C15-C26	5690	355504	361194	Linear regression	Age, age x age, inferred sex, age x inferred sex, age x age x inferred sex, and the first 20 principal components
Respiratory system and intrathoracic organs	Neale Lab	Overall	C3_RESPIRATORY_INTRATHORACIC	C30-C39	1944	359250	361194	Linear regression	Age, age x age, inferred sex, age x inferred sex, age x age x inferred sex, and the first 20 principal components
Skin	Neale Lab	Overall	C3_SKIN	C43-C44	16531	344663	361194	Linear regression	Age, age x age, inferred sex, age x inferred sex, age x age x inferred sex, and the first 20 principal components
Mesothelium and soft tissue	Neale Lab	Overall	C3_MESTOTHEL_SOFTTISSUE	C45-C49	514	360680	361194	Linear regression	Age, age x age, inferred sex, age x inferred sex, age x age x inferred sex, and the first 20 principal components
Urinary organs	Neale Lab	Overall	C3_URINARY_TRACT	C64-C68	1841	359353	361194	Linear regression	Age, age x age, inferred sex, age x inferred sex, age x age x inferred sex, and the first 20 principal components
Eye, brain, and central nervous system	Neale Lab	Overall	C3_EYE_BRAIN_NEURO	C69-C72	517	360677	361194	Linear regression	Age, age x age, inferred sex, age x inferred sex, age x age x inferred sex, and the first 20 principal components
Endocrine gland	Neale Lab	Overall	C3_ENDOCRINE	C73-C75	429	360765	361194	Linear regression	Age, age x age, inferred sex, age x inferred sex, age x age x inferred sex, and the first 20 principal components
Primary lymphoid and hematopoietic tissue	Neale Lab	Overall	C3_PRIMARY_LYMPHOID_HEMATOPOIETIC	C81-C96	2710	358484	361194	Linear regression	Age, age x age, inferred sex, age x inferred sex, age x age x inferred sex, and the first 20 principal components
Genital organs	Neale Lab	Men	C3_MALE_GENITAL	C60-C63	6795	160225	167020	Linear regression	Age, age x age, and the first 20 principal components
Prostate	Neale Lab	Men	C3_PROSTATE	C61	6321	160699	167020	Linear regression	Age, age x age, and the first 20 principal components
Breast	Neale Lab	Women	C3_BREAST_3	C50-C50	9669	184505	194174	Linear regression	Age, age x age, and the first 20 principal components
Genital organs	Neale Lab	Women	C3_FEMALE_GENITAL	C51-C58	2603	191571	194174	Linear regression	Age, age x age, and the first 20 principal components
Prostate	PRACTICAL Consortium	Men	-	C61	79148	61106	140254	Logistic regression	The first seven principal components
Breast	BCAC	Women	-	C50-C50	133384	113789	247173	Logistic regression	Country and the array-specific first ten principal components for "iCOGs" and "OncoArray"; up to the first three principal components for the remaining genome-wide association studies
BCAC: Breast Cancer Association Consortium; ICD: International Classification of Diseases; PRACTICAL: Prostate Cancer Association Group to Investigate Cancer Associated Alterations in the Genome.

## Sheet: Table S2
Supplementary Table 2. Association of genetic variants predicting basal metabolic rate with cancer, neoplasm, and site-specific cancers.
Genetic variant	Association with BMR (Neale Lab)							Association with cancer (Neale Lab)			Association with neoplasm (Neale Lab)			Association with cancer of lip, oral cavity and pharynx (Neale Lab)			Association with cancer of digestive organs (Neale Lab)			Association with cancer of respiratory system and intrathoracic organs (Neale Lab)			Association with skin cancer (Neale Lab)			Association with cancer of mesothelium and soft tissue (Neale Lab)			Association with cancer of urinary organs (Neale Lab)			Association with cancer of eye, brain, and central nervous system (Neale Lab)			Association with cancer of endocrine gland (Neale Lab)			Association with cancer of primary lymphoid and hematopoietic tissue (Neale Lab)			Association with cancer of genital organs in men (Neale Lab)			Association with prostate cancer (Neale Lab)			Association with breast cancer in women (Neale Lab)
	Effect allele	Other allele	Effect allele frequency	Estimate in probability	SE	p-value	Variance explained	Estimate in probability	SE	p-value	Estimate in probability	SE	p-value	Estimate in probability	SE	p-value	Estimate in probability	SE	p-value	Estimate in probability	SE	p-value	Estimate in probability	SE	p-value	Estimate in probability	SE	p-value	Estimate in probability	SE	p-value	Estimate in probability	SE	p-value	Estimate in probability	SE	p-value	Estimate in probability	SE	p-value	Estimate in probability	SE	p-value	Estimate in probability	SE	p-value	Estimate in probability	SE	p-value
Overall
rs10015974	G	A	0.758995	0.00993616	0.00180204	3.5135e-08	3.61187e-05	0.00012188	0.000739196	0.869037	-5.3025e-05	0.00107775	0.96076	-0.000243168	0.000128758	0.0589511	0.000390119	0.000341993	0.253987	-6.00778e-05	0.000201394	0.765467	0.000226713	0.000572203	0.691951	-0.000117615	0.000103902	0.257646	-0.000314682	0.000195927	0.108248	-0.000157616	0.000104222	0.130455	-9.54322e-05	9.49467e-05	0.314843	0.00055899	0.000237658	0.0186694	-	-	-	-	-	-	-	-	-
rs1004030	C	T	0.426404	-0.00931208	0.00156056	2.41677e-09	4.24181e-05	0.000163884	0.000640086	0.797925	0.00066253	0.000933297	0.477778	3.6849e-05	0.000111501	0.741037	0.000625044	0.000296155	0.0348135	0.000287318	0.000174401	0.0994649	6.89512e-05	0.000495512	0.889331	-6.17239e-05	8.99767e-05	0.492714	0.000223144	0.000169667	0.188448	-1.32905e-05	9.02535e-05	0.882929	-0.000116752	8.2221e-05	0.155617	7.30884e-05	0.000205806	0.722491	-	-	-	-	-	-	-	-	-
rs10059453	C	G	0.567566	0.00942487	0.00155923	1.4995e-09	4.36031e-05	-5.87431e-05	0.000639649	0.926828	-0.000343433	0.000932613	0.712688	8.22328e-05	0.00011142	0.460487	0.000311062	0.000295939	0.293213	-0.000147791	0.000174273	0.396416	-0.00110074	0.000495146	0.0262114	-0.000230664	8.991e-05	0.0103031	-4.30234e-05	0.000169543	0.799681	-6.51802e-05	9.01873e-05	0.469852	0.000170181	8.21605e-05	0.0383296	-5.00869e-05	0.000205656	0.807582	-	-	-	-	-	-	-	-	-
rs10071214	C	T	0.233458	0.0104946	0.00182753	9.33651e-09	3.94191e-05	-8.10513e-05	0.000749996	0.913941	-0.00105706	0.00109341	0.333668	-0.000155944	0.00013063	0.232564	-0.000249447	0.000346964	0.472178	-0.000202044	0.000204321	0.322733	-0.00029423	0.000580521	0.612269	2.45178e-05	0.000105413	0.816081	-0.000133793	0.000198775	0.500893	-3.47907e-05	0.000105737	0.742133	3.62679e-05	9.63269e-05	0.706539	5.90656e-05	0.000241114	0.80648	-	-	-	-	-	-	-	-	-
rs10094200	G	C	0.294411	-0.0127346	0.00169143	5.12984e-14	6.73762e-05	0.000248474	0.000693927	0.720292	0.00173161	0.00101174	0.0869866	-1.07252e-05	0.000120874	0.929296	-0.000119287	0.00032105	0.710226	0.000221043	0.00018906	0.242337	0.000674769	0.000537161	0.209053	0.000221837	9.7539e-05	0.0229461	3.1997e-05	0.000183929	0.861894	-4.03236e-06	9.78397e-05	0.967125	2.65777e-05	8.91323e-05	0.765564	0.000321643	0.000223105	0.149398	-	-	-	-	-	-	-	-	-
rs10107388	C	T	0.368119	-0.00997511	0.0016021	4.78237e-10	4.62902e-05	-3.88995e-05	0.000657342	0.952811	6.404e-05	0.000958417	0.946726	-0.000170545	0.000114502	0.136369	2.18599e-06	0.000304128	0.994265	-6.17352e-06	0.000179095	0.972502	1.43687e-05	0.000508849	0.977473	-2.15566e-05	9.23985e-05	0.815529	-0.000119715	0.000174234	0.492025	-7.20184e-05	9.26826e-05	0.437134	5.1778e-05	8.44342e-05	0.539721	-7.6502e-05	0.000211346	0.717371	-	-	-	-	-	-	-	-	-
rs10181359	G	T	0.43419	0.00967308	0.00156359	6.1601e-10	4.59738e-05	-6.24923e-05	0.000641489	0.922395	-0.000207544	0.000935146	0.824363	3.17165e-06	0.000111722	0.977352	-0.000173437	0.000296743	0.558906	-0.000201135	0.000174746	0.249728	-0.000679436	0.000496492	0.171165	8.4034e-05	9.01548e-05	0.351282	-9.92247e-05	0.000170004	0.559448	-6.25604e-05	9.04322e-05	0.489067	-3.0638e-05	8.23841e-05	0.709974	-0.000277214	0.000206214	0.17885	-	-	-	-	-	-	-	-	-
rs10202845	G	A	0.113045	-0.0154649	0.00245619	3.05173e-10	4.79598e-05	0.00141104	0.00100784	0.161496	-0.000408796	0.00146921	0.780826	-0.00011158	0.000175526	0.524981	4.78884e-05	0.000466213	0.918187	-4.4413e-06	0.000274544	0.987093	-0.00078566	0.000780038	0.313836	0.000150029	0.000141642	0.289504	0.000177004	0.000267092	0.507518	-1.44684e-05	0.000142078	0.918888	2.23933e-05	0.000129433	0.862644	0.000443034	0.000323982	0.17148	-	-	-	-	-	-	-	-	-
rs10215224	C	G	0.275219	0.00945885	0.00172192	3.94996e-08	3.56937e-05	-0.000822646	0.000706433	0.24422	-0.000563847	0.00102989	0.584049	-0.000120023	0.000123042	0.32933	-0.000393112	0.000326809	0.229023	0.000278528	0.000192452	0.147825	-0.000569187	0.000546797	0.2979	-6.73179e-05	9.92894e-05	0.497774	-0.000170434	0.000187228	0.362663	0.000112734	9.95946e-05	0.257664	-3.01918e-05	9.07313e-05	0.739315	-8.2679e-05	0.000227108	0.715819	-	-	-	-	-	-	-	-	-
rs1023617	A	G	0.304225	-0.00954565	0.00167396	1.18201e-08	3.85749e-05	-0.000715835	0.000686911	0.297363	-0.00213615	0.00100146	0.0329232	8.46583e-05	0.000119646	0.479211	-0.000587208	0.000317788	0.0646324	-0.000111191	0.000187141	0.552407	-0.000949412	0.000531705	0.0741648	-9.34458e-05	9.6549e-05	0.333115	6.16181e-05	0.000182061	0.735026	-0.000173002	9.68457e-05	0.0740408	-7.80628e-05	8.82271e-05	0.376268	-0.000214654	0.00022084	0.331056	-	-	-	-	-	-	-	-	-
rs10236214	T	C	0.641406	0.0209008	0.00161413	2.43873e-38	0.000200952	0.000847617	0.000662222	0.20056	0.00148416	0.000965505	0.124249	2.06134e-05	0.00011535	0.85817	0.000229377	0.000306378	0.454054	0.000238003	0.00018042	0.187116	0.00160734	0.000512607	0.001715	3.28076e-05	9.30821e-05	0.724495	0.000313585	0.000175522	0.0740066	-6.00336e-05	9.33683e-05	0.52024	-5.15977e-05	8.50589e-05	0.544109	-0.000146848	0.000212909	0.490371	-	-	-	-	-	-	-	-	-
rs10237306	T	G	0.38104	0.0132587	0.00158436	5.85742e-17	8.29211e-05	0.0002781	0.00064993	0.66873	-0.000973398	0.000947542	0.304286	2.57824e-05	0.000113203	0.819838	-0.000237562	0.000300677	0.429475	0.000243155	0.000177063	0.16967	6.84931e-05	0.000503075	0.891704	7.05498e-05	9.135e-05	0.439936	0.000274689	0.000172257	0.110791	-0.000102334	9.16309e-05	0.264076	0.000110009	8.34761e-05	0.187556	4.62089e-05	0.000208948	0.824975	-	-	-	-	-	-	-	-	-
rs10243988	A	G	0.194797	-0.0115217	0.00194467	3.13055e-09	4.16438e-05	-0.000746989	0.000798053	0.349266	-0.00297972	0.00116351	0.0104383	-0.000152514	0.000139006	0.272566	-0.000288224	0.000369211	0.43501	-0.000175294	0.000217422	0.420106	0.000604672	0.000617743	0.327659	0.000164246	0.000112172	0.14313	-0.000127545	0.00021152	0.546515	7.26319e-05	0.000112517	0.51859	1.35331e-06	0.000102503	0.989466	-3.88585e-05	0.000256574	0.87962	-	-	-	-	-	-	-	-	-
rs10247983	A	G	0.923135	0.0165229	0.00293346	1.777e-08	3.87434e-05	-0.00316767	0.00120232	0.00842317	-0.0031108	0.00175294	0.0759619	-0.000331568	0.000209424	0.113369	-0.00075292	0.000556249	0.175875	9.69659e-05	0.000327566	0.767215	-0.00157037	0.000930682	0.0915405	-0.000123087	0.000168997	0.466407	3.57829e-06	0.000318675	0.991041	1.66604e-05	0.000169517	0.921709	-0.000325419	0.000154429	0.0350981	2.92544e-05	0.000386552	0.939673	-	-	-	-	-	-	-	-	-
rs10260993	G	T	0.193762	-0.01152	0.00194927	3.42586e-09	4.14636e-05	-0.00036351	0.000799634	0.6494	-0.000410315	0.00116595	0.724904	-1.75376e-05	0.000139297	0.899811	0.000402616	0.000369984	0.276508	2.92161e-05	0.000217877	0.893328	-0.000421774	0.000619036	0.495657	-1.14969e-05	0.000112407	0.918535	-0.000569241	0.000211961	0.0072405	0.000181761	0.000112752	0.106954	-0.000139306	0.000102718	0.175036	0.000157099	0.000257111	0.54119	-	-	-	-	-	-	-	-	-
rs10269774	A	G	0.323914	0.0278746	0.00164547	2.41175e-64	0.000340313	0.000128306	0.000675318	0.849314	0.00118938	0.000984553	0.227033	0.000137736	0.000117625	0.24161	4.13999e-05	0.000312422	0.894579	-5.40876e-05	0.00018398	0.768768	-0.000320516	0.000522726	0.539768	3.90114e-05	9.49183e-05	0.681073	2.85357e-05	0.000178986	0.87333	-6.08943e-05	9.52102e-05	0.522447	1.42149e-05	8.67369e-05	0.869821	-4.04884e-05	0.000217109	0.852062	-	-	-	-	-	-	-	-	-
rs10283100	G	A	0.944515	0.0249734	0.00336706	1.20104e-13	6.53688e-05	-0.00145757	0.00138169	0.291465	-0.00267063	0.00201363	0.184748	0.000300991	0.000240569	0.210875	-0.000512452	0.000638971	0.422555	0.000156391	0.000376278	0.677684	-0.00147438	0.00106909	0.167864	-3.08318e-05	0.000194129	0.87381	1.76903e-05	0.000366065	0.961457	2.60065e-06	0.000194726	0.989344	-0.000142574	0.000177396	0.421566	6.32864e-05	0.000444037	0.886665	-	-	-	-	-	-	-	-	-
rs10417156	C	G	0.422662	-0.00918315	0.00156597	4.5168e-09	4.11563e-05	-0.000481481	0.000642492	0.453619	-0.000785182	0.000936737	0.401913	1.20645e-05	0.000111912	0.914152	5.86112e-05	0.000297248	0.843687	0.000197684	0.000175044	0.258755	2.07256e-05	0.000497338	0.966759	4.89652e-05	9.03083e-05	0.587681	-0.000133041	0.000170293	0.434656	-0.000217564	9.05854e-05	0.0163171	-5.75745e-06	8.25243e-05	0.944379	0.000323488	0.000206564	0.11734	-	-	-	-	-	-	-	-	-
rs1043413	G	C	0.387902	0.00951518	0.00157717	1.61029e-09	4.29939e-05	-6.06676e-06	0.000646999	0.992519	-0.000406135	0.000943318	0.666804	0.000147764	0.000112698	0.189809	-0.000757873	0.000299334	0.0113462	0.000255618	0.000176273	0.147025	0.000325335	0.000500832	0.515958	6.04032e-05	9.09428e-05	0.50657	-5.41529e-05	0.000171489	0.75217	6.39071e-06	9.12225e-05	0.944149	6.49846e-06	8.31041e-05	0.937672	9.01836e-05	0.000208016	0.664622	-	-	-	-	-	-	-	-	-
rs10434434	C	A	0.14937	-0.0137718	0.00216734	2.09745e-10	4.81965e-05	0.000908559	0.000889556	0.307084	0.00131644	0.0012968	0.310037	-8.77565e-05	0.000154929	0.571102	-0.000201444	0.000411504	0.624466	0.000178822	0.000242327	0.460553	0.000770753	0.000688503	0.262944	3.91192e-05	0.000125021	0.754356	-0.000582487	0.000235748	0.0134814	5.49962e-05	0.000125405	0.66099	-2.57132e-05	0.000114245	0.821924	9.71708e-05	0.000285964	0.734007	-	-	-	-	-	-	-	-	-
rs1044252	C	T	0.431669	0.0123878	0.00155513	1.64653e-15	7.52958e-05	-0.00014522	0.000638049	0.819958	0.000906134	0.000930285	0.330038	6.08769e-06	0.000111142	0.956318	9.65534e-05	0.000295201	0.74361	6.40316e-05	0.000173839	0.712621	0.000152413	0.000493913	0.757639	-8.40212e-05	8.96863e-05	0.348845	0.000167483	0.00016912	0.322017	8.9612e-05	8.99622e-05	0.319199	-7.86197e-05	8.19559e-05	0.337412	0.000213755	0.000205142	0.29742	-	-	-	-	-	-	-	-	-
rs1047109	G	A	0.250741	-0.0218549	0.00177465	7.6381e-35	0.000179467	0.00219916	0.000728403	0.00253499	0.00121742	0.00106192	0.251616	-7.98795e-05	0.000126869	0.528941	0.000116431	0.000336973	0.729703	-4.40438e-05	0.000198437	0.824351	0.000336642	0.000563804	0.550447	-2.55996e-06	0.000102377	0.980051	5.53245e-05	0.000193051	0.774434	-2.5326e-05	0.000102692	0.805202	-3.07203e-06	9.35531e-05	0.973804	0.000265945	0.00023417	0.256087	-	-	-	-	-	-	-	-	-
rs1047891	A	C	0.315832	0.0157028	0.00165495	2.35925e-21	0.000106562	-0.000529539	0.000679095	0.435526	-0.000940211	0.000990097	0.342309	-0.000100912	0.000118287	0.393597	2.50302e-05	0.000314181	0.936501	1.25071e-05	0.000185015	0.946104	0.000558102	0.000525668	0.288372	4.506e-05	9.54527e-05	0.636879	-0.000312861	0.000179993	0.0821793	-3.7627e-05	9.57463e-05	0.69433	-0.000222536	8.72245e-05	0.0107325	0.000212046	0.000218332	0.331444	-	-	-	-	-	-	-	-	-
rs10483727	C	T	0.613188	-0.0219101	0.00158053	1.09811e-43	0.000227726	0.000505257	0.000648488	0.435903	2.2138e-05	0.000945487	0.98132	3.26117e-05	0.000112958	0.772805	0.000260278	0.000300024	0.385655	6.69578e-05	0.000176679	0.704703	-0.00167166	0.000501976	0.000868077	-4.83566e-05	9.11518e-05	0.595761	0.00016136	0.000171883	0.347846	-4.67045e-05	9.14322e-05	0.609484	-9.11577e-06	8.32951e-05	0.912854	9.87952e-05	0.000208494	0.635607	-	-	-	-	-	-	-	-	-
rs1057035	C	T	0.374445	0.00963929	0.00158921	1.31695e-09	4.35285e-05	0.00018311	0.00065206	0.77885	0.00124946	0.000950638	0.188733	-0.000134212	0.000113573	0.237317	1.91103e-05	0.00030166	0.949487	-0.000149226	0.000177642	0.400886	9.36273e-05	0.00050472	0.852834	0.000131426	9.16485e-05	0.151566	-9.66465e-05	0.00017282	0.576005	-2.5538e-05	9.19306e-05	0.781169	-4.74659e-06	8.37491e-05	0.954803	-0.000276271	0.00020963	0.187539	-	-	-	-	-	-	-	-	-
rs1060967	C	G	0.372967	-0.0089666	0.00159447	1.87214e-08	3.76051e-05	-0.000184649	0.000654138	0.77773	-0.00128304	0.000953713	0.178524	-5.74558e-05	0.000113941	0.614078	-0.000178167	0.000302636	0.55605	-0.000111447	0.000178217	0.531746	-4.88813e-05	0.000506352	0.923095	-5.10151e-05	9.19451e-05	0.579003	0.000159768	0.000173379	0.356793	7.37792e-05	9.22278e-05	0.423731	-6.64636e-05	8.40199e-05	0.428918	0.000111625	0.000210309	0.59558	-	-	-	-	-	-	-	-	-
rs1064213	A	G	0.477038	0.0107866	0.00154098	2.56717e-12	5.80527e-05	0.00101984	0.000632314	0.106774	0.000802501	0.000921847	0.384008	5.61265e-05	0.000110134	0.610317	0.00042653	0.000292523	0.144812	0.000504204	0.00017226	0.00342273	-0.00150685	0.000489427	0.00207855	-3.52836e-05	8.88729e-05	0.691359	2.66602e-05	0.000167586	0.873603	-0.000119085	8.91461e-05	0.181603	-7.20943e-05	8.12125e-05	0.37469	-2.51203e-05	0.000203282	0.901653	-	-	-	-	-	-	-	-	-
rs10738451	C	T	0.278767	0.0095986	0.00172089	2.43919e-08	3.70478e-05	-0.000180506	0.000705621	0.798096	-0.000835396	0.00102877	0.416771	-3.2328e-05	0.000122907	0.792529	0.000503314	0.00032645	0.123128	0.000175089	0.000192241	0.362413	-0.00267515	0.000546181	9.68955e-07	0.000219115	9.918e-05	0.0271566	-2.74732e-05	0.000187023	0.883213	6.05474e-05	9.94857e-05	0.542787	2.62853e-05	9.06319e-05	0.771799	0.000286302	0.000226858	0.20694	-	-	-	-	-	-	-	-	-
rs10741669	A	G	0.880269	0.0152519	0.00239622	1.95586e-10	4.90343e-05	0.000704138	0.000983038	0.473815	0.00242632	0.0014333	0.0904905	-5.76708e-06	0.000171238	0.973133	0.000538204	0.00045482	0.236678	0.000296396	0.000267835	0.268452	0.000552168	0.000760979	0.468083	0.000219784	0.000138181	0.111711	3.16658e-05	0.000260566	0.903274	0.000163477	0.000138606	0.238226	4.43754e-05	0.000126271	0.725265	-7.68813e-06	0.000316066	0.980594	-	-	-	-	-	-	-	-	-
rs10744	A	T	0.191782	0.0110857	0.00195696	1.47378e-08	3.80972e-05	-0.0003119	0.000802905	0.697673	0.00154061	0.00117052	0.188117	0.000285404	0.000139842	0.0412615	0.000431229	0.000371434	0.24565	4.13363e-05	0.000218731	0.850107	0.000486788	0.000621463	0.433455	9.20893e-05	0.000112847	0.414471	-0.000132901	0.000212794	0.532266	-2.79195e-05	0.000113194	0.805179	0.00010404	0.00010312	0.313013	-0.000314375	0.000258119	0.223244	-	-	-	-	-	-	-	-	-
rs10746837	A	G	0.581494	-0.0109626	0.00156844	2.7637e-12	5.8493e-05	0.000688529	0.000643505	0.284635	0.000860176	0.000938284	0.359272	0.000224453	0.000112097	0.0452518	0.000322318	0.000297739	0.279009	0.000175727	0.000175333	0.316226	-7.44453e-05	0.00049816	0.881206	-3.39535e-05	9.04576e-05	0.707399	-0.000344129	0.000170573	0.0436459	-5.45161e-05	9.07358e-05	0.547959	5.13851e-05	8.26607e-05	0.53418	-9.66735e-05	0.000206906	0.640334	-	-	-	-	-	-	-	-	-
rs10748128	T	G	0.344687	0.0110275	0.00161978	9.90934e-12	5.49361e-05	0.000976821	0.000664659	0.141655	0.00148246	0.000969046	0.126064	2.99363e-05	0.000115773	0.795961	0.000553914	0.0003075	0.0716497	-0.000195096	0.000181082	0.281306	0.000201518	0.000514494	0.695293	-1.53277e-05	9.34235e-05	0.869679	0.000133171	0.000176167	0.449687	8.91199e-05	9.37107e-05	0.3416	8.79853e-05	8.53708e-05	0.302717	6.5659e-05	0.00021369	0.758644	-	-	-	-	-	-	-	-	-
rs10770657	A	G	0.303633	-0.0102868	0.00168931	1.13495e-09	4.47484e-05	-0.000539769	0.000693114	0.436122	0.000247891	0.00101053	0.806219	-3.80905e-05	0.000120729	0.752379	0.000776933	0.000320663	0.015398	3.58871e-05	0.000188834	0.849274	0.000109908	0.000536519	0.837687	5.77554e-05	9.74229e-05	0.553294	9.25093e-05	0.000183709	0.614567	-0.00011293	9.77225e-05	0.247838	0.00014356	8.90254e-05	0.106837	-6.61578e-05	0.000222839	0.766553	-	-	-	-	-	-	-	-	-
rs10775348	G	A	0.701785	0.0125282	0.00168749	1.13753e-13	6.56963e-05	0.000271619	0.000692356	0.694828	-0.00131744	0.00100936	0.191815	-2.8954e-05	0.000120588	0.810248	-0.000295436	0.000320292	0.356324	-0.000267967	0.000188614	0.1554	0.000183366	0.000535895	0.732224	0.000131306	9.73094e-05	0.177221	9.70964e-05	0.000183495	0.596701	9.99783e-05	9.76088e-05	0.305706	-4.07351e-05	8.89221e-05	0.646882	-0.000204257	0.000222579	0.358784	-	-	-	-	-	-	-	-	-
rs10777860	A	G	0.52853	-0.0135119	0.00154142	1.86123e-18	9.09885e-05	6.9363e-05	0.000632484	0.912673	-0.00198457	0.000922101	0.0313801	-4.05322e-05	0.000110164	0.71293	-0.000600138	0.000292604	0.0402653	-0.00024239	0.00017231	0.159514	0.000621848	0.000489569	0.204017	4.96238e-05	8.88978e-05	0.5767	-6.65122e-05	0.000167633	0.691535	-2.00004e-05	8.91713e-05	0.82253	-3.12809e-05	8.12354e-05	0.700189	-0.000100448	0.000203339	0.621311	-	-	-	-	-	-	-	-	-
rs10787738	T	C	0.253766	0.0101281	0.00179497	1.67753e-08	3.88503e-05	0.000235586	0.000736526	0.749074	-0.00141204	0.00107381	0.188515	-3.8795e-05	0.000128289	0.762344	-0.000474631	0.000340744	0.163643	9.37352e-05	0.000200658	0.640401	6.67023e-05	0.000570114	0.906862	3.4645e-05	0.000103523	0.737883	-6.6654e-05	0.000195212	0.732769	4.20178e-05	0.000103842	0.685747	0.000122945	9.45999e-05	0.19373	0.000254529	0.000236791	0.282418	-	-	-	-	-	-	-	-	-
rs1080312	A	G	0.0258484	-0.0321473	0.00492567	6.74205e-11	5.2045e-05	-0.00013225	0.00202046	0.947811	-0.000120772	0.00294456	0.967284	0.000611027	0.000351787	0.0824011	-0.000573777	0.000934377	0.539167	1.37569e-05	0.000550238	0.980054	0.000412348	0.00156335	0.791965	0.000446153	0.000283877	0.116034	-0.000100665	0.000535303	0.850835	0.000201767	0.000284751	0.47859	-0.000492392	0.000259408	0.0576783	-0.000290057	0.000649322	0.655086	-	-	-	-	-	-	-	-	-
rs10811901	A	G	0.570832	0.0108908	0.00155708	2.66906e-12	5.81146e-05	0.00080128	0.000638721	0.209659	0.000126314	0.000931282	0.89211	-0.000121093	0.00011126	0.27643	0.000354595	0.000295517	0.230173	-0.000196884	0.000174024	0.257906	-0.000301581	0.000494442	0.541901	-2.44362e-05	8.97824e-05	0.785491	-1.39011e-05	0.000169301	0.934561	-0.000145207	9.00583e-05	0.106883	4.30244e-05	8.20437e-05	0.599995	-0.000307146	0.000205361	0.13475	-	-	-	-	-	-	-	-	-
rs10820852	A	C	0.275104	-0.0125567	0.00172619	3.49098e-13	6.2886e-05	-0.000113025	0.000708285	0.873216	0.000956327	0.00103259	0.35437	-7.60184e-05	0.000123364	0.537753	6.36874e-05	0.000327664	0.845888	-0.000393147	0.000192954	0.0415992	-0.000300799	0.000548228	0.583228	-1.2276e-05	9.9549e-05	0.901857	-5.96446e-05	0.000187718	0.750686	-4.18089e-05	9.98552e-05	0.675439	-5.80023e-05	9.09685e-05	0.523729	4.41556e-05	0.000227702	0.84624	-	-	-	-	-	-	-	-	-
rs10835498	A	G	0.43176	0.00942836	0.00155729	1.41148e-09	4.36191e-05	-0.00109755	0.000638914	0.0858274	-0.00142556	0.000931555	0.125942	6.10436e-05	0.000111293	0.583355	9.61589e-05	0.000295605	0.744958	0.000318469	0.000174075	0.0673274	3.84984e-05	0.000494588	0.937956	8.02172e-06	8.9809e-05	0.928828	3.90434e-05	0.000169351	0.817667	-6.83151e-05	9.00852e-05	0.448249	6.24214e-05	8.20679e-05	0.446893	-0.000367309	0.000205422	0.0737652	-	-	-	-	-	-	-	-	-
rs10843139	G	T	0.29385	-0.0128943	0.00169023	2.3765e-14	6.89999e-05	-0.000326134	0.000693408	0.638116	-0.00218894	0.001011	0.0303784	0.000133165	0.000120785	0.270246	-8.14244e-05	0.000320815	0.799647	5.63398e-05	0.000188922	0.765538	0.000479566	0.000536769	0.371627	-0.000265878	9.74674e-05	0.00637482	7.61455e-05	0.000183794	0.678657	3.56207e-05	9.77682e-05	0.715606	2.04924e-05	8.90672e-05	0.818032	-0.000208157	0.000222942	0.350468	-	-	-	-	-	-	-	-	-
rs10861678	A	G	0.265478	-0.0114994	0.00174474	4.37781e-11	5.1572e-05	-0.000504766	0.000715948	0.480791	0.00196582	0.00104383	0.0596641	3.00884e-05	0.000124707	0.809345	0.000297916	0.000331233	0.368432	7.13829e-05	0.000195057	0.714396	0.000399863	0.000554199	0.470593	0.000105787	0.000100633	0.293161	0.000334144	0.000189762	0.0782629	-4.35341e-05	0.000100943	0.666269	5.63614e-05	9.19593e-05	0.539947	0.000395713	0.000230181	0.0855901	-	-	-	-	-	-	-	-	-
rs10870597	G	A	0.234756	-0.0103734	0.00181493	1.09418e-08	3.86624e-05	-0.000767151	0.000744397	0.302745	1.51015e-05	0.00108528	0.988898	5.44351e-05	0.000129659	0.674608	0.000211438	0.000344385	0.539243	-3.47403e-05	0.000202802	0.863987	0.000248226	0.000576204	0.666618	2.88501e-05	0.000104629	0.78275	0.000109649	0.000197297	0.578378	0.000141819	0.000104951	0.176604	3.66851e-05	9.56107e-05	0.701206	-0.000141538	0.000239321	0.554243	-	-	-	-	-	-	-	-	-
rs10878301	A	T	0.712983	0.0125219	0.001705	2.07429e-13	6.41737e-05	0.000637443	0.000699422	0.362093	-0.000209439	0.00101981	0.837283	-0.000116059	0.000121837	0.340805	0.000153727	0.00032361	0.634761	-9.46205e-05	0.000190568	0.619529	-1.88344e-05	0.000541445	0.972251	0.000231954	9.83167e-05	0.0183123	2.38463e-06	0.000185396	0.989738	-8.87238e-05	9.86197e-05	0.368304	-6.48406e-05	8.9843e-05	0.470473	-7.63832e-05	0.000224884	0.734116	-	-	-	-	-	-	-	-	-
rs10896007	A	T	0.211752	0.013224	0.00189843	3.27223e-12	5.83776e-05	-0.000648706	0.000778936	0.404952	0.000201463	0.00113577	0.85921	6.12622e-05	0.000135691	0.651641	-0.000201264	0.000360406	0.576547	5.59214e-05	0.000212237	0.792176	6.97059e-05	0.000603011	0.907972	-1.45479e-05	0.000109497	0.894303	-2.06169e-05	0.000206476	0.920462	-3.91359e-05	0.000109833	0.721601	2.62162e-05	0.000100059	0.793315	0.000241547	0.000250455	0.334829	-	-	-	-	-	-	-	-	-
rs10911314	T	C	0.0895727	-0.0158945	0.00275222	7.69448e-09	4.12045e-05	-0.000497471	0.0011292	0.659537	0.00220469	0.00164643	0.180548	4.91138e-05	0.0001967	0.802828	0.000327047	0.000522451	0.531325	-8.26524e-05	0.000307662	0.788202	0.00151381	0.000874131	0.0833132	2.12988e-05	0.000158728	0.893257	0.000146141	0.000299311	0.625368	-0.000102416	0.000159216	0.520063	0.000130733	0.000145047	0.36742	0.000497962	0.000363063	0.170202	-	-	-	-	-	-	-	-	-
rs10916878	T	C	0.353194	-0.00901347	0.001617	2.48856e-08	3.71194e-05	-0.000527823	0.000663575	0.426368	-0.000458145	0.000967407	0.635799	5.4075e-05	0.000115576	0.639876	0.000296078	0.00030698	0.334803	-0.000147754	0.000180775	0.413737	-2.55278e-05	0.000513622	0.96036	-0.00016854	9.32647e-05	0.0707448	6.52137e-05	0.000175868	0.71078	0.000125969	9.35518e-05	0.178137	-8.76511e-05	8.52261e-05	0.303737	2.14785e-05	0.000213328	0.919802	-	-	-	-	-	-	-	-	-
rs10931008	C	T	0.345327	-0.0122873	0.0016219	3.57597e-14	6.8265e-05	0.000156874	0.000665614	0.813678	0.00125228	0.000970297	0.196837	0.000263763	0.000115921	0.0228844	1.10414e-05	0.000307898	0.971394	6.47588e-05	0.000181316	0.720972	0.000156384	0.000515157	0.761459	6.65672e-05	9.35439e-05	0.476704	6.80475e-05	0.000176394	0.699668	-0.000104553	9.38315e-05	0.265168	6.96293e-05	8.54809e-05	0.415325	-0.000322794	0.000213965	0.131395	-	-	-	-	-	-	-	-	-
rs10932200	C	A	0.446383	0.00955173	0.00155001	7.17415e-10	4.50932e-05	8.33673e-05	0.000635898	0.895695	-0.000138335	0.000927016	0.881376	3.59167e-06	0.000110751	0.974129	0.000225103	0.000294163	0.444134	0.00037178	0.000173226	0.031857	-0.000347323	0.000492177	0.480382	5.66018e-05	8.93711e-05	0.526516	-0.000187908	0.000168525	0.264845	-0.000127318	8.96458e-05	0.15554	7.74689e-05	8.16678e-05	0.342832	0.000336266	0.000204421	0.0999765	-	-	-	-	-	-	-	-	-
rs10938398	A	G	0.43348	0.0147339	0.00155721	3.04655e-21	0.000106623	-0.000485715	0.000639047	0.447218	-0.000633153	0.000931697	0.496777	-2.42266e-06	0.00011131	0.982635	-0.000210967	0.000295649	0.475492	8.98775e-06	0.000174102	0.958829	-0.000203157	0.000494663	0.681294	8.95437e-05	8.98224e-05	0.318815	-0.000123422	0.000169377	0.466195	-0.000177637	9.00983e-05	0.0486576	0.000110464	8.20801e-05	0.178365	8.66078e-05	0.000205454	0.673358	-	-	-	-	-	-	-	-	-
rs10939795	G	A	0.302075	0.0108885	0.00170023	1.51418e-10	4.99907e-05	-0.00174273	0.000697599	0.0124838	-0.00180392	0.00101699	0.0761009	-0.000216208	0.000121501	0.0751615	3.62757e-05	0.000322717	0.910501	6.67548e-05	0.000190042	0.725391	-0.00173334	0.000539944	0.00132644	-5.91956e-06	9.80462e-05	0.951857	-5.12146e-05	0.000184884	0.781773	-6.97079e-05	9.83477e-05	0.478455	0.000112375	8.9595e-05	0.20975	-9.02556e-05	0.000224264	0.687351	-	-	-	-	-	-	-	-	-
rs10943775	G	A	0.447069	-0.0113495	0.00154802	2.27868e-13	6.36838e-05	0.000568578	0.00063518	0.37071	0.000472411	0.000926135	0.60999	2.66873e-05	0.000110646	0.809403	-0.000126279	0.000293884	0.667421	-0.000104112	0.000173063	0.54745	0.000393497	0.000491709	0.423558	0.000151907	8.92859e-05	0.0888774	0.000264585	0.000168365	0.116068	-1.66336e-05	8.95609e-05	0.852661	-0.000139402	8.159e-05	0.0875319	1.70865e-05	0.000204227	0.933323	-	-	-	-	-	-	-	-	-
rs10945541	G	A	0.663958	-0.00971868	0.00163091	2.53924e-09	4.21482e-05	-6.33713e-05	0.000669325	0.924569	-0.000148977	0.00097577	0.878654	0.000193805	0.000116575	0.0964149	-0.000758195	0.000309632	0.0143378	-0.000174273	0.000182338	0.33919	3.16523e-05	0.000518062	0.951282	-9.48466e-05	9.40713e-05	0.313339	0.000131223	0.000177389	0.459453	-0.000125737	9.43605e-05	0.182691	-0.00020287	8.59624e-05	0.0182763	-2.37296e-06	0.000215172	0.991201	-	-	-	-	-	-	-	-	-
rs10947793	G	A	0.372572	-0.00918715	0.00160063	9.49142e-09	3.94608e-05	-0.000143321	0.000656688	0.827236	-0.00112128	0.000957368	0.241513	-7.5614e-05	0.000114377	0.508553	1.62611e-05	0.000303795	0.957312	-0.000456319	0.000178898	0.0107504	0.0014305	0.000508287	0.00488778	6.78727e-05	9.22974e-05	0.462115	8.05083e-05	0.000174044	0.643669	-0.000134366	9.25811e-05	0.146687	-4.67063e-05	8.43419e-05	0.579734	-7.39733e-05	0.000211115	0.726043	-	-	-	-	-	-	-	-	-
rs10957311	G	A	0.473234	0.00913486	0.0015754	6.69979e-09	4.16033e-05	-0.000896472	0.000646348	0.165449	0.00124405	0.000942317	0.186769	-4.57068e-05	0.000112579	0.684746	7.70339e-05	0.00029902	0.796699	-2.58266e-05	0.000176087	0.883393	-0.000896872	0.0005003	0.0730269	4.98202e-05	9.08465e-05	0.583418	0.000267052	0.000171307	0.11902	-0.000161131	9.11256e-05	0.077023	-6.16557e-06	8.30161e-05	0.940796	-9.50839e-06	0.000207796	0.963503	-	-	-	-	-	-	-	-	-
rs10978641	T	A	0.26664	0.0102651	0.00176769	6.36334e-09	4.12096e-05	-0.000621244	0.000725373	0.391751	0.000125102	0.00105745	0.905826	-8.3056e-05	0.000126334	0.510903	-0.000117457	0.000335553	0.726308	-0.000218968	0.000197601	0.267805	-0.00026543	0.000561428	0.636373	-8.36937e-05	0.000101946	0.411669	0.000200422	0.000192238	0.297147	-0.000131756	0.000102259	0.19759	-6.76953e-05	9.31588e-05	0.467431	0.000278853	0.000233184	0.231756	-	-	-	-	-	-	-	-	-
rs10995366	A	G	0.252003	-0.0115037	0.00178174	1.07355e-10	4.98897e-05	-0.000702865	0.000730785	0.336154	-0.0023768	0.00106546	0.025697	-0.000174556	0.000127292	0.170282	-0.000703085	0.000338097	0.0375686	1.11002e-05	0.0001991	0.95554	0.000278346	0.000565687	0.622685	-0.000120661	0.000102719	0.240128	0.000114949	0.000193696	0.55288	6.01681e-06	0.000103035	0.953433	-3.77101e-05	9.38655e-05	0.687871	-0.000129016	0.000234953	0.582928	-	-	-	-	-	-	-	-	-
rs11014285	A	G	0.165953	0.0172838	0.00209482	1.58e-16	8.26959e-05	0.00189316	0.000859616	0.027642	0.000760049	0.00125321	0.544195	0.000142683	0.000149721	0.340595	-0.000135901	0.000397672	0.732546	-0.000112234	0.000234182	0.631753	-0.000174463	0.000665362	0.793162	-9.92404e-05	0.000120819	0.411419	-5.29513e-05	0.000227826	0.816212	-2.75682e-05	0.00012119	0.820052	6.23261e-05	0.000110405	0.572398	0.000127593	0.000276352	0.644293	-	-	-	-	-	-	-	-	-
rs11024732	A	C	0.829367	-0.0120013	0.00207012	6.74235e-09	4.07658e-05	0.00115392	0.000849378	0.17429	0.000679745	0.0012384	0.583082	-0.000172216	0.000147952	0.244426	-0.000219064	0.000392973	0.577218	2.97093e-05	0.000231415	0.897848	0.000386635	0.0006575	0.556507	-0.00011428	0.000119391	0.338472	1.72262e-05	0.000225134	0.939009	-3.28021e-05	0.000119758	0.78416	7.14439e-05	0.0001091	0.512567	-0.000140418	0.000273087	0.607122	-	-	-	-	-	-	-	-	-
rs11030119	A	G	0.308826	0.019354	0.00166704	3.72251e-31	0.000159909	-0.00128667	0.00068404	0.0599739	-0.00180251	0.000997305	0.0707034	-0.000218736	0.000119148	0.0663836	0.000163269	0.000316469	0.60592	0.000138814	0.000186363	0.456359	-0.000986609	0.000529495	0.0624207	-0.000208885	9.61473e-05	0.0298152	0.000164409	0.000181304	0.364508	-2.72726e-05	9.64437e-05	0.777343	-7.81228e-05	8.78605e-05	0.373913	0.000216415	0.000219922	0.325089	-	-	-	-	-	-	-	-	-
rs11041816	G	A	0.461846	-0.00980836	0.00154343	2.08811e-10	4.78219e-05	-5.89494e-05	0.000633342	0.925843	-0.00110991	0.000923382	0.229364	8.08552e-05	0.000110317	0.463598	0.000265829	0.000293011	0.364285	-0.000458803	0.000172547	0.00783772	9.48418e-05	0.000490249	0.846602	-0.000142227	8.90207e-05	0.110114	-0.000173679	0.000167865	0.30084	9.70381e-05	8.92947e-05	0.277162	0.000136371	8.13476e-05	0.0936621	0.00014203	0.00020362	0.485477	-	-	-	-	-	-	-	-	-
rs11042717	C	T	0.492272	-0.0108602	0.00153918	1.71903e-12	5.89579e-05	-0.00016433	0.000631552	0.79471	0.00141183	0.0009208	0.125212	-0.000223449	0.000110008	0.0422351	-0.000130445	0.000292192	0.655282	-8.03221e-05	0.000172066	0.640637	5.20455e-05	0.000488878	0.915218	0.000179858	8.87717e-05	0.0427575	-0.000110111	0.000167396	0.510674	4.83197e-05	8.90452e-05	0.587376	5.24962e-05	8.11205e-05	0.517543	-0.000265011	0.000203051	0.191844	-	-	-	-	-	-	-	-	-
rs11124616	A	G	0.94093	0.0178122	0.00326563	4.91557e-08	3.52687e-05	0.000136033	0.00133991	0.919134	0.0013919	0.00195309	0.476052	-5.01177e-05	0.000233336	0.829933	0.000118413	0.000619759	0.848477	0.000743083	0.000364963	0.0417461	-0.000764511	0.00103694	0.460957	-0.000247103	0.000188291	0.189405	-0.000116301	0.000355059	0.743248	0.000379533	0.00018887	0.0444859	-0.000107934	0.000172062	0.530467	0.000298217	0.000430686	0.488672	-	-	-	-	-	-	-	-	-
rs111309696	T	C	0.607585	0.0122143	0.00160138	2.40166e-14	7.1141e-05	0.000479149	0.000657007	0.465825	0.00128201	0.000957891	0.180778	0.00022453	0.000114439	0.0497631	-0.000280624	0.000303961	0.355892	-1.59565e-05	0.000178998	0.928968	-0.000112168	0.000508571	0.825439	-8.75717e-05	9.23479e-05	0.342987	-6.19097e-05	0.000174139	0.722201	0.000169427	9.26316e-05	0.067394	-8.08233e-05	8.4388e-05	0.338186	-0.000150708	0.00021123	0.475551	-	-	-	-	-	-	-	-	-
rs111409798	C	A	0.156021	-0.0124485	0.00219009	1.31686e-08	4.08111e-05	-0.000755256	0.000898463	0.400567	8.98641e-05	0.00130999	0.945309	-1.87446e-05	0.000156505	0.904666	0.000328786	0.000415689	0.428979	-0.000251583	0.000244792	0.304072	0.000228002	0.000695507	0.743047	-1.69203e-05	0.000126293	0.893421	-0.000264778	0.000238147	0.266214	-0.000132585	0.000126681	0.295283	-0.000214687	0.000115406	0.0628483	-0.000259939	0.000288872	0.368206	-	-	-	-	-	-	-	-	-
rs11150461	G	C	0.728281	-0.00982179	0.00173574	1.52769e-08	3.81795e-05	-0.000344551	0.000712105	0.628493	4.00261e-05	0.00103811	0.969244	-0.000238245	0.000124023	0.0547359	0.000142829	0.000329417	0.664594	0.000254143	0.000193987	0.190162	0.00042982	0.000551161	0.435483	6.66964e-05	0.000100082	0.505143	-9.09247e-05	0.000188722	0.629955	5.57242e-05	0.00010039	0.57884	-5.41731e-05	9.14552e-05	0.55362	-5.58038e-05	0.00022892	0.807409	-	-	-	-	-	-	-	-	-
rs11150745	G	A	0.31913	-0.0132246	0.0016532	1.25375e-15	7.60023e-05	-0.00082021	0.000678241	0.226541	-1.61513e-05	0.00098883	0.986968	4.79446e-05	0.000118136	0.684858	8.26773e-05	0.000313779	0.792174	3.59035e-06	0.000184779	0.984498	3.56976e-05	0.000524996	0.945789	-0.000208286	9.53299e-05	0.0288971	-0.000326851	0.000179762	0.0690284	8.72734e-05	9.56236e-05	0.361413	0.000163026	8.71131e-05	0.0612868	-1.71473e-05	0.000218052	0.93732	-	-	-	-	-	-	-	-	-
rs111640872	C	G	0.331054	0.0159617	0.0016394	2.1239e-22	0.000112844	0.00128409	0.000672665	0.0562684	0.00211793	0.000980684	0.0308006	4.71065e-05	0.000117163	0.687641	8.49667e-05	0.000311196	0.784828	-2.06523e-05	0.000183257	0.910272	-0.000562095	0.000520673	0.280342	6.8577e-05	9.45457e-05	0.468249	0.000556154	0.000178281	0.00181151	-2.30948e-05	9.48366e-05	0.807601	3.00995e-05	8.63965e-05	0.727549	-0.000154903	0.000216257	0.473811	-	-	-	-	-	-	-	-	-
rs11187838	A	G	0.43199	0.0132732	0.00155353	1.3021e-17	8.64591e-05	0.000707142	0.000637311	0.267185	0.000746925	0.000929161	0.421472	-6.38786e-05	0.000111007	0.564991	0.000373188	0.000294844	0.205615	-5.28094e-05	0.000173628	0.761012	0.00013792	0.000493316	0.779802	7.28073e-05	8.95779e-05	0.416344	-5.6916e-05	0.000168916	0.736155	-6.62035e-05	8.98534e-05	0.461248	3.558e-05	8.18569e-05	0.663809	0.000326468	0.000204894	0.111082	-	-	-	-	-	-	-	-	-
rs11196169	G	A	0.525434	-0.010048	0.00157296	1.68343e-10	5.03505e-05	0.00108724	0.000645403	0.092067	0.000468697	0.000940898	0.618387	-4.03894e-05	0.000112409	0.719366	8.10862e-05	0.000298569	0.785943	8.70475e-05	0.000175822	0.620537	0.000484854	0.000499547	0.331755	0.000204197	9.07088e-05	0.0243782	-0.000137513	0.000171049	0.421434	-3.14374e-05	9.09885e-05	0.729712	-0.000164506	8.28904e-05	0.0471873	-0.00029084	0.000207482	0.160988	-	-	-	-	-	-	-	-	-
rs11196652	A	G	0.24347	0.0098353	0.00179912	4.58713e-08	3.5635e-05	0.000668068	0.000738047	0.365369	-0.000376301	0.00107606	0.726562	7.47765e-05	0.000128557	0.560796	0.000528551	0.000341458	0.121641	1.82805e-05	0.000201079	0.927562	0.000111382	0.000571308	0.845425	-6.98948e-05	0.00010374	0.500471	0.000261159	0.00019562	0.181868	2.89623e-06	0.000104059	0.977796	-4.2872e-05	9.47983e-05	0.651093	-0.000216421	0.000237288	0.361737	-	-	-	-	-	-	-	-	-
rs112022355	C	T	0.0178496	0.0334222	0.00580814	8.7034e-09	3.91658e-05	0.00334649	0.00238218	0.16008	-0.00104629	0.00347263	0.763188	-8.06549e-05	0.000414877	0.845857	-0.00152639	0.00110194	0.165999	0.000841287	0.000648914	0.19482	-0.000501325	0.00184371	0.785691	0.000205601	0.000334787	0.539133	-0.000253838	0.000631302	0.687621	0.000363742	0.000335816	0.278739	-0.000343631	0.00030593	0.261338	-0.00109202	0.000765767	0.153854	-	-	-	-	-	-	-	-	-
rs11205303	C	T	0.408351	0.00978571	0.00156669	4.21283e-10	4.62714e-05	0.000731675	0.000642967	0.255135	0.000900086	0.000937326	0.33692	1.94351e-05	0.000111983	0.862216	-0.000144847	0.000297436	0.626268	0.000351914	0.000175153	0.044519	0.000467915	0.000497651	0.347091	0.000118836	9.0365e-05	0.18849	3.90622e-05	0.0001704	0.818684	3.55656e-05	9.06432e-05	0.694786	2.19912e-05	8.25763e-05	0.789998	-9.7547e-07	0.000206695	0.996235	-	-	-	-	-	-	-	-	-
rs112069922	T	C	0.0492073	-0.0289023	0.00359574	9.16377e-16	7.81646e-05	-0.00103676	0.00147562	0.482311	-0.0029677	0.00215139	0.167761	0.000293411	0.000257027	0.25364	-0.000148651	0.000682686	0.827628	-9.66797e-05	0.000402021	0.809955	0.00218526	0.00114222	0.0557276	-1.42427e-05	0.00020741	0.945253	-0.000599372	0.000391108	0.1254	2.25109e-05	0.000208048	0.913837	-4.62582e-05	0.000189532	0.807181	-0.000673138	0.000474414	0.155933	-	-	-	-	-	-	-	-	-
rs11233117	G	C	0.452746	-0.00986334	0.00154705	1.82471e-10	4.82083e-05	0.000403784	0.000634671	0.524641	0.000980987	0.00092527	0.289047	-0.000163048	0.000110542	0.140218	-0.000156498	0.00029361	0.594024	0.000101681	0.000172901	0.556474	-0.000245109	0.000491251	0.617815	7.2891e-05	8.92029e-05	0.413851	0.000164659	0.000168208	0.327631	7.01706e-05	8.94773e-05	0.432907	9.8648e-05	8.1514e-05	0.226204	-0.000105507	0.000204037	0.605089	-	-	-	-	-	-	-	-	-
rs11242236	A	G	0.45454	-0.00996164	0.00154849	1.25161e-10	4.9207e-05	-0.000766701	0.00063542	0.227585	-0.00183115	0.000926356	0.0480738	3.57942e-05	0.000110673	0.746375	5.03831e-05	0.000293956	0.863912	-0.000255873	0.000173105	0.139371	-0.00118494	0.000491826	0.0159847	-0.000202723	8.93074e-05	0.0232118	-0.00016129	0.000168406	0.338194	-2.90823e-06	8.95827e-05	0.974102	0.000114267	8.161e-05	0.161468	-0.000206206	0.000204277	0.312763	-	-	-	-	-	-	-	-	-
rs11246328	C	T	0.5648	0.0091067	0.00158909	1.00057e-08	4.07695e-05	0.00086896	0.000652009	0.182618	0.000266633	0.00095062	0.779107	9.04822e-05	0.000113571	0.425624	-0.000574166	0.000301652	0.0569887	-3.17628e-05	0.000177638	0.85809	0.000606793	0.000504708	0.229262	0.000163398	9.16464e-05	0.0745999	0.000151086	0.000172817	0.381981	5.20635e-05	9.19286e-05	0.571158	-3.36135e-05	8.37473e-05	0.688149	-0.000143972	0.000209626	0.492207	-	-	-	-	-	-	-	-	-
rs112534641	A	G	0.193403	0.0111732	0.00195251	1.05076e-08	3.89498e-05	-1.60296e-05	0.000801022	0.984034	0.00221901	0.00116797	0.057449	0.000141104	0.000139539	0.311911	-0.000367874	0.000370626	0.320917	-0.000136245	0.000218255	0.532467	-8.53399e-05	0.00062011	0.89054	9.44128e-05	0.000112602	0.401769	1.91288e-05	0.000212331	0.928216	0.000234783	0.000112947	0.0376461	9.86775e-06	0.000102896	0.9236	-0.000128717	0.000257557	0.617243	-	-	-	-	-	-	-	-	-
rs112635299	T	G	0.021047	0.034481	0.00536593	1.31243e-10	4.89939e-05	-0.00137924	0.0021992	0.530559	-0.0012165	0.00320765	0.704503	-0.000190073	0.000383219	0.619901	0.000821392	0.00101786	0.419679	-0.000412855	0.000599399	0.490961	0.00244629	0.00170302	0.150878	0.000148781	0.000309241	0.630434	0.000666312	0.000583129	0.253185	0.000691855	0.00031019	0.0257197	6.27494e-05	0.000282586	0.824272	0.0014668	0.000707331	0.0381072	-	-	-	-	-	-	-	-	-
rs112728585	C	A	0.0186317	0.0327898	0.00568044	7.82093e-09	3.93181e-05	-0.00136875	0.00232974	0.55686	0.000746961	0.00339729	0.825973	0.000588328	0.000405874	0.14719	0.000350866	0.00107804	0.744827	-0.000283101	0.000634837	0.655639	-0.00132893	0.00180371	0.461257	0.000431111	0.000327523	0.188082	-0.000667992	0.000617605	0.279438	0.000425272	0.00032853	0.195504	-0.000457455	0.000299292	0.1264	9.37257e-05	0.000749155	0.900438	-	-	-	-	-	-	-	-	-
rs112957890	G	A	0.26648	0.0116534	0.00175663	3.27318e-11	5.30899e-05	0.000111786	0.000720792	0.876753	-0.00162514	0.00105082	0.121974	9.93415e-05	0.000125542	0.428771	-0.000600135	0.00033345	0.0718968	5.0506e-05	0.000196363	0.797019	0.000447058	0.000557911	0.422954	0.000121276	0.000101307	0.231263	-4.92215e-05	0.000191033	0.79667	8.90072e-05	0.000101619	0.381089	-0.000333902	9.25736e-05	0.000309937	1.1227e-05	0.000231723	0.961358	-	-	-	-	-	-	-	-	-
rs113171806	C	T	0.11636	0.0133473	0.00240585	2.89399e-08	3.6635e-05	0.000103386	0.000986638	0.916545	2.05438e-05	0.0014385	0.988605	2.93967e-05	0.000171858	0.864183	-0.000721684	0.000456467	0.113875	-0.000175405	0.000268806	0.514058	-0.000380631	0.000763737	0.618216	0.000172195	0.000138682	0.214364	9.89495e-05	0.00026151	0.70515	-0.000200741	0.000139108	0.149004	0.000147721	0.000126728	0.243757	0.000235738	0.000317211	0.457386	-	-	-	-	-	-	-	-	-
rs113176001	C	G	0.424044	-0.0191566	0.00166884	1.70218e-30	0.000179253	-0.000386337	0.000684653	0.572563	-0.000433692	0.000998221	0.663951	-9.61538e-05	0.000119258	0.420088	-0.000402473	0.000316758	0.203871	-0.000495431	0.000186531	0.00790729	0.000618154	0.000529981	0.243465	7.1641e-05	9.62358e-05	0.456615	-1.25338e-05	0.00018147	0.944935	-9.08347e-06	9.65318e-05	0.925031	0.000178462	8.79404e-05	0.0424235	-0.000293032	0.000220123	0.183117	-	-	-	-	-	-	-	-	-
rs113386058	T	A	0.0290182	-0.0286995	0.0046531	6.93099e-10	4.64152e-05	0.000482221	0.00190857	0.800531	0.00120251	0.00278272	0.665643	0.000449134	0.000332452	0.176704	0.00126724	0.000883019	0.151253	-0.00079323	0.000519994	0.127145	-0.0016923	0.00147742	0.252027	7.9157e-05	0.000268275	0.767949	-0.000649933	0.00050588	0.198878	-0.000272547	0.000269099	0.311151	-0.000105533	0.000245151	0.666846	-0.000753439	0.000613632	0.21951	-	-	-	-	-	-	-	-	-
rs113457986	G	A	0.0150721	0.0377323	0.00643231	4.46673e-09	4.22702e-05	-0.00154791	0.00263796	0.557349	0.00361403	0.00384695	0.347498	4.13722e-05	0.000459597	0.928273	-0.00122166	0.00122072	0.316939	-0.000945342	0.000718862	0.188493	0.00317022	0.00204244	0.120622	0.000322999	0.000370874	0.383803	0.000799187	0.00069935	0.253141	0.000225107	0.000372015	0.545112	8.35433e-05	0.000338907	0.805289	0.000604669	0.000848311	0.475975	-	-	-	-	-	-	-	-	-
rs113927480	G	A	0.0398479	0.0225737	0.00402346	2.01878e-08	3.89925e-05	0.00233715	0.00164987	0.15661	-0.000771606	0.00240535	0.748371	-0.000327901	0.000287367	0.253849	-0.000309992	0.000763272	0.684643	0.000180616	0.000449477	0.687804	0.00195583	0.00127706	0.125643	-8.57954e-05	0.000231893	0.711399	-0.000236942	0.000437277	0.587917	-0.000236024	0.000232606	0.310252	-0.000196309	0.000211905	0.354238	-0.00014623	0.000530416	0.782787	-	-	-	-	-	-	-	-	-
rs114278107	G	T	0.18521	-0.014704	0.00198201	1.18486e-13	6.52546e-05	0.000242248	0.000813214	0.765788	-0.00132537	0.00118551	0.26358	1.7497e-05	0.000141634	0.901682	0.000230524	0.00037619	0.540018	-4.23735e-05	0.000221532	0.84831	0.000623189	0.000629419	0.322125	-9.9553e-05	0.000114292	0.383733	0.000486723	0.000215517	0.0239217	0.000157831	0.000114643	0.168603	-0.000110015	0.000104441	0.292171	0.000513273	0.000261423	0.0496023	-	-	-	-	-	-	-	-	-
rs114283007	A	G	0.0387235	0.0224186	0.00399597	2.02122e-08	3.74171e-05	0.000868231	0.00163982	0.596482	0.00413537	0.00239103	0.0837141	-0.000534294	0.000285657	0.0614281	0.000256083	0.000758731	0.735729	6.04805e-05	0.000446803	0.892325	0.000709586	0.00126946	0.576186	-0.000363041	0.000230513	0.115274	-0.000183189	0.000434675	0.673436	0.000224453	0.000231222	0.331687	-0.000376426	0.000210644	0.073934	-0.000494136	0.00052726	0.348668	-	-	-	-	-	-	-	-	-
rs115281190	G	A	0.0301546	-0.0279679	0.00461312	1.3401e-09	4.57515e-05	-0.00219306	0.00189307	0.246676	-0.0038353	0.00275929	0.164542	-0.000418164	0.000329654	0.204622	0.00180826	0.000875584	0.0389046	0.000686011	0.000515617	0.183366	-0.00293468	0.00146498	0.0451536	-0.000321666	0.000266016	0.226588	-0.00117564	0.000501619	0.019095	-0.000472873	0.000266834	0.0763684	-0.00022473	0.000243087	0.355235	-0.000227992	0.000608468	0.707885	-	-	-	-	-	-	-	-	-
rs11545169	T	G	0.161539	-0.0189083	0.00209394	1.72478e-19	9.6849e-05	5.00069e-05	0.000858808	0.953567	0.00182284	0.0012522	0.145475	0.000121059	0.000149601	0.418394	0.000297773	0.000397353	0.453622	0.000228563	0.000233994	0.328673	-0.000268115	0.000664828	0.68674	0.000259428	0.000120721	0.0316363	4.8527e-05	0.000227643	0.831193	-0.000125067	0.000121093	0.30169	6.75687e-05	0.000110316	0.540207	3.72244e-05	0.000276131	0.892764	-	-	-	-	-	-	-	-	-
rs11545482	T	C	0.0209216	-0.0351994	0.00537123	5.63515e-11	5.0759e-05	-0.00164481	0.00220377	0.455451	-0.00151094	0.00321489	0.63837	-9.14501e-05	0.000384085	0.811805	-0.00108469	0.00102016	0.287668	0.00137267	0.00060075	0.0223178	-0.00256874	0.00170687	0.132339	3.54419e-05	0.00030994	0.90896	0.000515248	0.000584447	0.377994	0.000155801	0.000310893	0.616272	7.88577e-06	0.000283225	0.977788	0.000394886	0.000708934	0.577519	-	-	-	-	-	-	-	-	-
rs11578046	A	G	0.325104	-0.0118417	0.0016434	5.79045e-13	6.15343e-05	-0.000677506	0.000674229	0.314965	-0.000599512	0.000983017	0.541949	-9.24915e-05	0.000117441	0.430958	0.000373994	0.000311933	0.230546	0.000282465	0.000183692	0.124119	-0.000870548	0.000521908	0.0953143	-9.41371e-05	9.477e-05	0.320554	-7.8469e-05	0.000178706	0.660593	3.03968e-05	9.50616e-05	0.749151	0.000127705	8.66012e-05	0.140312	-0.000305416	0.00021677	0.158853	-	-	-	-	-	-	-	-	-
rs11580196	G	A	0.172722	-0.0126086	0.00210227	2.00456e-09	4.54321e-05	0.000625604	0.000862768	0.468384	-0.00193994	0.00125793	0.123034	4.20409e-05	0.000150286	0.779678	-0.0001224	0.000399172	0.759122	0.000279059	0.000235065	0.235166	-0.00027281	0.000667871	0.682923	-4.67477e-06	0.000121274	0.969252	-8.36321e-05	0.000228685	0.714582	-0.000333112	0.000121646	0.00617472	2.86815e-05	0.000110821	0.795783	0.000514971	0.000277393	0.0633878	-	-	-	-	-	-	-	-	-
rs11589536	A	C	0.397573	0.0110191	0.00157307	2.47736e-12	5.81626e-05	-0.000957887	0.000645516	0.137834	-0.000637815	0.000941098	0.49794	-0.000153521	0.000112433	0.172114	0.000205869	0.000298632	0.490588	3.52384e-05	0.000175859	0.841185	-0.000542108	0.000499653	0.277936	0.000100233	9.07287e-05	0.269268	9.52531e-05	0.000171086	0.577694	4.80373e-05	9.10079e-05	0.597613	-1.21692e-05	8.29086e-05	0.883307	0.000175361	0.000207527	0.39811	-	-	-	-	-	-	-	-	-
rs116072427	C	G	0.0706297	-0.0257681	0.00301267	1.20145e-17	8.71708e-05	6.54153e-05	0.0012356	0.957778	-0.000611909	0.00180133	0.734085	0.000191756	0.000215206	0.372912	-9.54375e-05	0.000571605	0.867398	6.67391e-05	0.000336608	0.842834	-5.65357e-05	0.000956376	0.952861	0.000303524	0.000173661	0.0805009	0.000188278	0.000327471	0.565328	-0.00017621	0.000174196	0.311748	-0.00013745	0.000158693	0.386416	-0.00041685	0.000397222	0.293988	-	-	-	-	-	-	-	-	-
rs11628929	G	A	0.661145	-0.0126005	0.00162536	9.03831e-15	7.11404e-05	-0.000406844	0.000666874	0.541812	-0.00114184	0.000972319	0.240257	0.000186868	0.000116163	0.10769	-0.000373052	0.000308539	0.226628	-0.000377216	0.000181692	0.037883	-0.000726096	0.000516229	0.159566	-4.55709e-05	9.37389e-05	0.626863	6.52952e-05	0.000176762	0.711832	-7.00114e-05	9.40272e-05	0.456522	-0.000197889	8.56585e-05	0.0208774	0.000105121	0.000214412	0.623939	-	-	-	-	-	-	-	-	-
rs11635207	G	A	0.208722	-0.0105437	0.0019215	4.08631e-08	3.67209e-05	-0.000996624	0.000788242	0.206101	-0.000230766	0.00114925	0.840857	-0.000189288	0.000137301	0.168008	1.25348e-05	0.000364683	0.972581	-2.5043e-06	0.000214755	0.990696	9.40192e-06	0.000610166	0.987706	-2.63984e-05	0.000110796	0.811679	-0.000136957	0.000208926	0.512127	0.000149747	0.000111137	0.177848	4.32645e-05	0.000101246	0.669147	2.34622e-05	0.000253427	0.926238	-	-	-	-	-	-	-	-	-
rs11645045	A	G	0.765085	-0.0105833	0.00181579	5.59822e-09	4.02617e-05	-0.000940028	0.000745029	0.207046	-0.00113119	0.00108619	0.29768	9.82814e-05	0.000129768	0.448833	0.000491408	0.000344673	0.15395	-0.000455094	0.000202971	0.0249514	-0.00087497	0.000576687	0.129208	-5.16675e-05	0.000104717	0.621729	-0.000108246	0.000197463	0.583568	4.22615e-05	0.000105039	0.687434	-3.53895e-05	9.56911e-05	0.711509	0.00033663	0.000239522	0.159896	-	-	-	-	-	-	-	-	-
rs11653367	G	A	0.327951	-0.00928152	0.00164652	1.7312e-08	3.79733e-05	-0.000129085	0.000675605	0.848475	0.000305748	0.000984955	0.756243	-9.96983e-05	0.000117673	0.396856	2.63082e-07	0.000312549	0.999328	0.000364723	0.000184053	0.0475231	0.000818963	0.000522937	0.11733	0.000177932	9.49564e-05	0.060955	-0.000379684	0.000179057	0.0339681	1.17069e-05	9.52489e-05	0.90218	-7.65807e-05	8.67721e-05	0.37748	0.000205691	0.000217197	0.343627	-	-	-	-	-	-	-	-	-
rs11658134	A	G	0.512055	-0.0112942	0.00154366	2.55011e-13	6.37424e-05	0.00131019	0.000633298	0.0385621	0.000243123	0.000923426	0.792332	0.000140419	0.000110322	0.203084	-0.000184665	0.000293024	0.528562	0.000210738	0.000172556	0.221984	0.000759885	0.000490269	0.121158	6.94525e-06	8.90251e-05	0.937816	-0.000187907	0.000167873	0.262996	5.14562e-05	8.92988e-05	0.564464	9.41282e-05	8.13515e-05	0.24725	-0.000119474	0.00020363	0.55739	-	-	-	-	-	-	-	-	-
rs11658342	A	G	0.383203	-0.00867482	0.00158576	4.49197e-08	3.55731e-05	0.000824034	0.000650684	0.205366	-8.54064e-06	0.000948709	0.992817	-0.000187656	0.000113342	0.0977911	-0.000189252	0.000301047	0.529582	-1.35975e-05	0.000177281	0.938862	0.000783694	0.000503693	0.119733	4.70594e-05	9.14625e-05	0.606888	8.85456e-05	0.000172469	0.607672	-5.79426e-05	9.17438e-05	0.527668	5.93672e-05	8.35789e-05	0.477511	4.27075e-05	0.000209205	0.838243	-	-	-	-	-	-	-	-	-
rs11689727	A	C	0.332415	-0.0124534	0.00163684	2.78653e-14	6.88324e-05	0.000260522	0.000671621	0.69809	-0.00107216	0.000979103	0.273497	0.000110592	0.000116974	0.344435	-0.00025213	0.000310692	0.417074	2.21531e-05	0.000182961	0.903627	0.0010956	0.000519829	0.0350651	5.67564e-05	9.43928e-05	0.547654	-0.000319867	0.000177994	0.0723267	0.000161476	9.46828e-05	0.0881127	-1.95552e-06	8.62568e-05	0.981913	2.44666e-05	0.000215908	0.909777	-	-	-	-	-	-	-	-	-
rs1169076	A	G	0.784708	-0.0122675	0.00187454	5.98629e-11	5.08485e-05	0.000238592	0.000769021	0.756368	-0.00087315	0.00112137	0.436189	0.000114946	0.00013397	0.390894	-0.000165554	0.000355837	0.641752	-6.00877e-05	0.000209546	0.774302	0.000337007	0.000595365	0.571359	3.61763e-07	0.000108108	0.99733	-0.000416318	0.000203857	0.0411318	-0.000110603	0.000108441	0.307757	-8.65532e-05	9.879e-05	0.380958	-0.000407118	0.000247279	0.0996837	-	-	-	-	-	-	-	-	-
rs11707955	C	T	0.473218	0.0116187	0.00155185	7.06233e-14	6.73034e-05	-0.00115884	0.000636623	0.0687159	-0.00142127	0.000928129	0.125688	-1.26012e-05	0.000110884	0.909521	-0.000839643	0.000294514	0.00435924	9.09255e-05	0.000173436	0.600098	-0.000531784	0.000492769	0.28051	-0.000176796	8.94783e-05	0.0481719	-3.79508e-05	0.000168729	0.82204	8.39146e-07	8.9754e-05	0.99254	-1.15715e-05	8.17662e-05	0.88746	0.000156446	0.000204667	0.444633	-	-	-	-	-	-	-	-	-
rs11709402	G	A	0.279554	0.0115971	0.0017207	1.58898e-11	5.41746e-05	0.000517948	0.000705781	0.463032	-0.00112772	0.00102897	0.273091	0.000157574	0.000122931	0.19991	-0.000432889	0.000326515	0.184911	-0.000119455	0.000192279	0.534431	0.000467218	0.000546306	0.392424	-1.88406e-05	9.92002e-05	0.849368	0.000208691	0.00018706	0.264579	4.89404e-05	9.95053e-05	0.622835	-1.20487e-05	9.06498e-05	0.89426	0.000120422	0.000226904	0.595614	-	-	-	-	-	-	-	-	-
rs11712872	A	G	0.115822	0.0167603	0.00240385	3.1237e-12	5.7534e-05	-0.00263927	0.000986033	0.00743651	-0.00232773	0.00143777	0.105452	-7.92809e-05	0.000171772	0.644406	-0.00043771	0.00045624	0.337366	-0.000176498	0.000268672	0.511228	2.76382e-05	0.000763355	0.971118	-0.000242605	0.000138612	0.0800765	6.67236e-05	0.000261379	0.798511	0.000291693	0.000139038	0.0359112	4.83368e-05	0.000126665	0.70275	-0.000313855	0.000317052	0.322216	-	-	-	-	-	-	-	-	-
rs11719110	C	G	0.205085	0.0105203	0.00190634	3.42014e-08	3.60862e-05	0.000658948	0.000782325	0.399624	0.00128464	0.00114063	0.260061	0.000102119	0.000136272	0.453632	7.17562e-05	0.00036195	0.842851	-0.00022495	0.000213146	0.291252	-0.000333629	0.000605593	0.581694	-0.000112952	0.000109966	0.304347	-0.000253644	0.00020736	0.221254	0.000143758	0.000110304	0.192476	-5.12132e-06	0.000100487	0.959354	0.000295676	0.000251527	0.239787	-	-	-	-	-	-	-	-	-
rs11726786	G	T	0.370098	-0.0172485	0.00159443	2.85784e-27	0.000138715	-0.00243301	0.000654245	0.000200202	-0.003935	0.000953814	3.69945e-05	-0.000149132	0.000113955	0.190638	9.3283e-05	0.000302674	0.757933	-8.35752e-05	0.000178239	0.639146	-0.00102483	0.000506414	0.0430026	-0.000167877	9.19564e-05	0.0679097	-0.000238339	0.000173401	0.169289	0.000110341	9.22395e-05	0.2316	-7.83331e-05	8.40306e-05	0.351235	-0.000649865	0.000210333	0.00200374	-	-	-	-	-	-	-	-	-
rs11748619	G	C	0.607802	0.00949132	0.0015774	1.77787e-09	4.29488e-05	-0.00056598	0.000647202	0.381845	-0.00110764	0.000943632	0.240474	-9.88156e-05	0.000112736	0.380748	0.000331246	0.000299436	0.268627	9.90793e-05	0.000176333	0.574193	-0.000473179	0.000500999	0.34493	-0.000129589	9.0973e-05	0.154308	-8.99517e-05	0.000171547	0.60003	-0.000107363	9.12529e-05	0.23938	5.27464e-05	8.31318e-05	0.525761	-2.34395e-05	0.000208086	0.910313	-	-	-	-	-	-	-	-	-
rs117612812	T	C	0.0140472	0.0383759	0.00660929	6.39027e-09	4.07937e-05	-0.00444027	0.00271233	0.101617	-0.0014892	0.00395594	0.706584	-0.000398706	0.000472617	0.398886	-0.000650838	0.00125531	0.604132	-0.00023185	0.000739229	0.753797	0.00112685	0.00210031	0.591601	0.000354579	0.000381381	0.352515	-0.000418819	0.000719164	0.560318	0.000115581	0.000382554	0.762553	-0.000231531	0.000348508	0.506468	0.00071247	0.000872344	0.414083	-	-	-	-	-	-	-	-	-
rs1177764	G	C	0.596268	-0.0114194	0.00156851	3.33587e-13	6.27843e-05	-0.000444262	0.000643581	0.490008	-0.000147862	0.000938282	0.874782	2.03315e-05	0.000112097	0.856074	-0.000554538	0.000297737	0.0625322	0.000278533	0.000175332	0.112151	0.000289646	0.000498158	0.560948	-0.000101329	9.04571e-05	0.262632	-0.000404634	0.000170572	0.0176824	0.000116119	9.07353e-05	0.200634	-0.000109304	8.26602e-05	0.186058	0.000241064	0.000206905	0.243981	-	-	-	-	-	-	-	-	-
rs117781300	A	G	0.0291365	0.0267414	0.00460809	6.514e-09	4.0457e-05	0.00193444	0.00188949	0.305935	0.00457162	0.00275556	0.0971063	-0.000117412	0.000329209	0.721356	-0.000690834	0.000874407	0.429493	-0.000559955	0.000514922	0.276836	0.000463573	0.00146301	0.751348	-7.52923e-05	0.000265658	0.776856	-7.76505e-05	0.000500946	0.876815	0.000329633	0.000266474	0.216081	0.000187662	0.000242759	0.4395	0.00051268	0.000607646	0.39883	-	-	-	-	-	-	-	-	-
rs117837409	G	A	0.0465884	0.0222227	0.0037896	4.51924e-09	4.38714e-05	0.000707975	0.00155369	0.648626	0.0011956	0.00226569	0.59771	2.27916e-05	0.000270683	0.932897	0.000528045	0.000718956	0.462669	-0.000267189	0.00042338	0.527985	0.000689029	0.00120292	0.566781	3.08147e-06	0.00021843	0.988744	0.000291434	0.000411889	0.479222	-6.61969e-05	0.000219101	0.762554	0.000382604	0.000199601	0.0552587	0.000743851	0.000499619	0.136531	-	-	-	-	-	-	-	-	-
rs117992630	G	A	0.0174537	0.0427188	0.00587992	3.73245e-13	6.25905e-05	-0.00705139	0.0024118	0.0034591	-0.00321724	0.00351567	0.360132	-0.000201413	0.000420019	0.631559	-0.00229475	0.0011156	0.0396899	-0.000624347	0.000656958	0.34193	-0.00344021	0.00186655	0.0653184	-0.00041664	0.000338936	0.218976	-6.80373e-05	0.000639127	0.915223	6.14779e-05	0.000339979	0.856502	0.0003331	0.000309722	0.28216	-0.000124555	0.00077526	0.87236	-	-	-	-	-	-	-	-	-
rs1184570	T	C	0.524831	-0.0108388	0.00154507	2.30261e-12	5.85949e-05	0.000251868	0.000633916	0.691131	0.0011442	0.000924298	0.215749	-3.25996e-06	0.000110427	0.976449	-0.000252986	0.000293302	0.388388	8.8812e-05	0.00017272	0.607115	0.000748727	0.000490734	0.127078	-8.30946e-05	8.91092e-05	0.351078	-0.000198442	0.000168032	0.237612	9.60544e-05	8.93833e-05	0.282539	-0.00014263	8.14283e-05	0.0798423	0.000337822	0.000203822	0.0974318	-	-	-	-	-	-	-	-	-
rs11855017	A	C	0.182696	0.0136233	0.00199308	8.19577e-12	5.54252e-05	0.000258294	0.000817528	0.752044	-0.000319945	0.00119187	0.78836	-5.92164e-06	0.000142393	0.966828	-0.000599423	0.000378206	0.112987	0.000278433	0.000222719	0.211244	0.000468426	0.000632793	0.459148	-0.00011994	0.000114905	0.296568	0.000113077	0.000216674	0.601755	7.86965e-05	0.000115258	0.494743	-0.000193065	0.000105	0.0659587	-0.000178845	0.000262825	0.496205	-	-	-	-	-	-	-	-	-
rs11867479	T	C	0.359225	0.00877614	0.00160468	4.52667e-08	3.54576e-05	0.000489166	0.000658386	0.457496	0.00030466	0.000959834	0.750933	0.000141488	0.000114672	0.217259	0.000143927	0.000304577	0.636536	-0.000181727	0.00017936	0.310965	-0.000263942	0.000509601	0.604501	-0.000197117	9.25345e-05	0.0331559	3.39209e-05	0.000174492	0.845864	-0.0001394	9.28194e-05	0.133139	4.77345e-06	8.45591e-05	0.954982	1.83333e-05	0.000211658	0.930976	-	-	-	-	-	-	-	-	-
rs11873305	C	A	0.0390484	-0.0433394	0.00398907	1.71801e-27	0.000140962	0.000881844	0.00163735	0.590178	-0.00146754	0.00238731	0.538737	-0.00011786	0.000285212	0.679435	-0.000451022	0.000757547	0.551595	0.00037197	0.000446106	0.404385	-0.000621738	0.00126748	0.62376	-0.000148012	0.000230154	0.520159	0.000397496	0.000433997	0.359722	-0.000271103	0.000230861	0.240272	-0.000226956	0.000210316	0.280535	-0.000399038	0.000526438	0.448454	-	-	-	-	-	-	-	-	-
rs11878235	A	G	0.595747	-0.0091445	0.0015841	7.80804e-09	4.02777e-05	0.000137554	0.000649763	0.832343	-0.0011107	0.000947259	0.240982	-0.000109919	0.00011317	0.331409	-0.000156378	0.000300588	0.602896	-0.00028266	0.00017701	0.110298	4.09666e-05	0.000502926	0.935079	3.62101e-05	9.13229e-05	0.691732	-0.000275927	0.000172205	0.109088	0.000156395	9.16035e-05	0.0877657	0.000156475	8.3451e-05	0.0607859	5.32566e-05	0.000208886	0.798757	-	-	-	-	-	-	-	-	-
rs11880992	A	G	0.407641	0.0138331	0.00156609	1.02462e-18	9.24127e-05	-7.33404e-05	0.000642534	0.909125	-0.000246829	0.000936726	0.792164	2.55141e-05	0.000111911	0.819657	0.000249776	0.000297245	0.400738	-0.000205802	0.000175042	0.239703	-0.000857815	0.000497331	0.0845574	-9.69075e-05	9.03072e-05	0.283232	0.000267751	0.00017029	0.115877	5.64116e-06	9.05851e-05	0.950344	-7.90035e-05	8.25232e-05	0.338392	-6.96925e-05	0.000206563	0.735822	-	-	-	-	-	-	-	-	-
rs11907497	C	T	0.238101	0.0116686	0.0018207	1.46805e-10	4.93999e-05	0.00137299	0.000746951	0.0660441	0.00430597	0.00108902	7.68775e-05	0.000150095	0.000130108	0.248658	0.000155671	0.000345579	0.652376	-0.000250225	0.000203505	0.218856	0.00126287	0.000578199	0.0289526	-1.5351e-05	0.000104992	0.883755	-6.81787e-06	0.000197982	0.972529	9.73409e-05	0.000105315	0.355338	3.92042e-06	9.59423e-05	0.967406	0.000437822	0.00024015	0.0682867	-	-	-	-	-	-	-	-	-
rs11922605	C	A	0.164511	-0.011519	0.00207713	2.93086e-08	3.6475e-05	-0.000858871	0.000852126	0.313495	-0.00158171	0.00124237	0.202969	-0.000103905	0.000148427	0.483902	-0.000538836	0.000394233	0.17169	8.74406e-05	0.000232157	0.706439	-0.000852046	0.000659608	0.196446	-0.000176572	0.000119774	0.140424	-2.46335e-05	0.000225856	0.913149	0.000159151	0.000120142	0.185275	-0.000271982	0.000109449	0.0129554	0.000583979	0.000273961	0.0330395	-	-	-	-	-	-	-	-	-
rs11937249	T	G	0.637305	-0.0108365	0.00160076	1.29303e-11	5.42871e-05	0.000434291	0.000656765	0.508448	0.000290176	0.000957568	0.761864	-2.23173e-05	0.000114401	0.84533	-0.000160658	0.000303858	0.596996	-9.1254e-05	0.000178937	0.610066	0.000216536	0.000508398	0.670168	-0.000159901	9.23162e-05	0.0832563	0.000104961	0.00017408	0.546543	-5.89839e-05	9.26005e-05	0.524144	-3.55007e-05	8.43594e-05	0.673882	0.000256962	0.000211158	0.223637	-	-	-	-	-	-	-	-	-
rs11954548	T	C	0.264599	0.0144392	0.00175742	2.1089e-16	8.11388e-05	-0.000216399	0.00072087	0.764031	0.00187475	0.00105102	0.0744646	-7.20928e-05	0.000125566	0.565871	0.000200463	0.000333513	0.547796	-2.46651e-05	0.0001964	0.900059	0.000424669	0.000558014	0.446636	-4.19113e-05	0.000101326	0.679147	-4.01914e-05	0.000191069	0.833394	0.000132672	0.000101637	0.191777	3.99863e-05	9.25923e-05	0.665849	0.000418367	0.000231765	0.0710547	-	-	-	-	-	-	-	-	-
rs11968025	G	T	0.456859	0.016706	0.00155168	5.01024e-27	0.000138506	-0.000853648	0.000636618	0.17995	-6.73582e-05	0.000928158	0.942147	-1.71442e-05	0.000110887	0.87713	-8.92306e-05	0.000294526	0.761918	-8.43599e-05	0.000173441	0.626691	-0.000319487	0.000492783	0.516771	-1.53588e-05	8.94813e-05	0.863719	-0.000144201	0.000168733	0.392768	-6.37245e-05	8.97564e-05	0.477722	4.06374e-05	8.17685e-05	0.619203	4.03016e-05	0.000204673	0.843901	-	-	-	-	-	-	-	-	-
rs11981190	A	G	0.328294	-0.0104059	0.00164178	2.32755e-10	4.77564e-05	-0.00129464	0.000673652	0.0546295	-0.00239203	0.000982109	0.0148672	5.31397e-05	0.000117334	0.650626	0.000159042	0.000311648	0.609825	-0.000115496	0.000183524	0.529138	-0.00135616	0.000521427	0.00929904	9.31771e-05	9.46831e-05	0.32507	-0.000140457	0.000178542	0.431467	-8.43172e-06	9.49745e-05	0.929258	-1.76635e-06	8.65221e-05	0.983712	-6.08367e-05	0.000216572	0.778781	-	-	-	-	-	-	-	-	-
rs12031920	A	T	0.416701	0.0135688	0.00156269	3.8725e-18	8.95012e-05	-8.19913e-05	0.000641106	0.898236	-0.000327149	0.000934709	0.726338	0.000168618	0.00011167	0.131051	0.000315354	0.000296604	0.287686	-0.000313954	0.000174664	0.0722618	0.000488179	0.000496261	0.325257	-4.44174e-07	9.01129e-05	0.996067	0.000103184	0.000169924	0.543695	7.53798e-05	9.03899e-05	0.404315	4.86103e-05	8.23456e-05	0.554976	0.000100179	0.000206118	0.626948	-	-	-	-	-	-	-	-	-
rs12040325	A	G	0.511008	0.0106053	0.0015427	6.23004e-12	5.62089e-05	-0.000970027	0.000632869	0.12534	0.00116201	0.000922696	0.207898	-0.000105999	0.000110235	0.336264	-0.000156405	0.000292793	0.593215	0.000233405	0.00017242	0.175833	0.000342545	0.000489884	0.484404	1.61166e-05	8.89548e-05	0.856228	-0.000133018	0.00016774	0.42778	-2.52658e-05	8.92284e-05	0.777056	-8.99659e-05	8.12873e-05	0.268396	0.000449163	0.000203468	0.0272769	-	-	-	-	-	-	-	-	-
rs12051245	C	T	0.230615	0.0162965	0.00182883	5.08557e-19	9.42432e-05	0.000369473	0.000750136	0.622337	-0.000275131	0.00109375	0.80139	7.65979e-05	0.000130671	0.557748	-4.27485e-05	0.000347072	0.901974	-0.000133413	0.000204385	0.513916	1.56359e-05	0.000580701	0.978519	0.000148923	0.000105445	0.157856	-0.000203687	0.000198837	0.305649	-3.82679e-05	0.00010577	0.717499	-2.29742e-05	9.63568e-05	0.811549	1.22996e-05	0.000241189	0.959329	-	-	-	-	-	-	-	-	-
rs12140153	T	G	0.0960212	-0.0190486	0.00267813	1.14049e-12	6.29914e-05	0.00151307	0.00109931	0.168705	-0.00137178	0.00160259	0.392012	0.000288629	0.000191461	0.131683	0.00096495	0.000508536	0.0577622	-3.95061e-05	0.000299469	0.895047	-0.00126712	0.000850855	0.136427	-0.00019791	0.000154501	0.200207	9.25351e-06	0.000291341	0.974662	-0.000110298	0.000154977	0.476647	-6.87773e-06	0.000141184	0.961147	0.000332166	0.000353396	0.347255	-	-	-	-	-	-	-	-	-
rs12145281	G	A	0.561623	-0.0099526	0.00155076	1.38366e-10	4.87748e-05	-7.40196e-05	0.000636214	0.90738	-0.00111931	0.000927532	0.227523	-6.13692e-05	0.000110813	0.579709	-0.000799865	0.000294325	0.00657546	-0.000469878	0.000173322	0.00670831	0.000641975	0.000492451	0.19236	2.45406e-05	8.9421e-05	0.783747	2.88036e-05	0.00016862	0.864366	-6.18045e-05	8.9696e-05	0.490796	1.85985e-05	8.17135e-05	0.819952	0.000126485	0.000204535	0.536311	-	-	-	-	-	-	-	-	-
rs12153248	T	C	0.411198	0.0092147	0.00156733	4.12523e-09	4.11162e-05	0.000381388	0.000643136	0.553173	0.00163208	0.000937699	0.0817701	-5.46497e-05	0.000112028	0.625676	-0.000157409	0.000297555	0.5968	0.000142697	0.000175224	0.415436	0.000243177	0.000497851	0.625229	-5.12653e-05	9.04014e-05	0.570657	-4.62594e-05	0.000170468	0.78611	9.91686e-05	9.06794e-05	0.274123	3.49872e-05	8.26094e-05	0.671912	-8.69324e-06	0.000206778	0.966466	-	-	-	-	-	-	-	-	-
rs1218824	A	G	0.661393	0.0105299	0.00162706	9.70236e-11	4.96631e-05	-3.70567e-05	0.00066757	0.955732	-0.00118712	0.000973279	0.222574	-7.58872e-05	0.000116278	0.513992	-0.000284264	0.000308844	0.357358	0.000433886	0.000181871	0.0170482	-0.000680099	0.000516739	0.188129	9.80059e-05	9.38313e-05	0.296259	-1.93386e-05	0.000176936	0.912967	-4.75799e-05	9.412e-05	0.613192	9.36706e-05	8.57436e-05	0.274636	-1.08296e-06	0.000214623	0.995974	-	-	-	-	-	-	-	-	-
rs12209223	A	C	0.102095	0.0175387	0.00255499	6.68533e-12	5.63975e-05	-7.64011e-05	0.00104811	0.94189	-0.000542334	0.00152812	0.722663	-0.000110496	0.000182565	0.545018	0.000220484	0.000484907	0.64933	-0.000937077	0.000285549	0.00103204	-0.000850616	0.000811317	0.294437	-0.000124504	0.000147322	0.398047	-3.37852e-05	0.000277802	0.903203	0.000242394	0.000147775	0.100944	-3.39156e-05	0.000134624	0.801096	0.000656928	0.000336972	0.0512361	-	-	-	-	-	-	-	-	-
rs12247156	T	C	0.143548	-0.0137152	0.00220051	4.5896e-10	4.62524e-05	5.81047e-05	0.000902667	0.948676	-0.00103336	0.00131622	0.432399	0.000276061	0.000157249	0.0791629	0.000836821	0.000417664	0.0451167	-0.000705373	0.000245954	0.00413217	-0.000514373	0.000698815	0.461692	-4.30667e-05	0.000126893	0.734314	-0.000524788	0.000239279	0.0282929	5.42078e-05	0.000127284	0.670194	-5.75e-05	0.000115956	0.61998	-0.000102289	0.000290247	0.724522	-	-	-	-	-	-	-	-	-
rs12271773	A	G	0.117088	0.0179525	0.00240317	8.01619e-14	6.66361e-05	-0.000949678	0.00098628	0.335604	-0.00242835	0.00143811	0.0913017	5.31554e-05	0.000171812	0.757031	-0.000448419	0.000456345	0.32579	-5.49e-05	0.000268734	0.838126	-0.00135271	0.000763527	0.0764527	-0.000146897	0.000138644	0.289362	0.000209238	0.000261439	0.423519	-7.9501e-05	0.000139071	0.567554	-0.000115724	0.000126694	0.361026	-7.03027e-05	0.000317126	0.824557	-	-	-	-	-	-	-	-	-
rs12277651	G	A	0.0939347	0.0150698	0.00264244	1.17819e-08	3.86572e-05	-0.00107825	0.00108461	0.32016	0.00044151	0.00158129	0.780085	0.00011459	0.000188918	0.544145	-0.000882544	0.000501779	0.0786073	0.000224617	0.00029549	0.447165	-0.00103794	0.000839549	0.216346	0.000193704	0.000152448	0.203863	-0.000183296	0.000287469	0.523723	0.000155762	0.000152917	0.308391	-0.000207033	0.000139308	0.13724	-0.000101681	0.0003487	0.770592	-	-	-	-	-	-	-	-	-
rs12314162	T	C	0.160662	0.0220919	0.00209669	5.91358e-26	0.000131627	-0.000519481	0.00086005	0.545835	0.000913874	0.00125407	0.466169	-3.73543e-05	0.000149824	0.803113	0.000458348	0.000397945	0.249409	0.000392035	0.000234342	0.0943443	-0.000130146	0.000665819	0.845027	7.70136e-05	0.000120902	0.524129	0.000109893	0.000227982	0.629788	5.0629e-05	0.000121273	0.676329	-4.30084e-05	0.000110481	0.697066	0.000201707	0.000276542	0.465763	-	-	-	-	-	-	-	-	-
rs12347137	C	A	0.203403	-0.0237696	0.00191253	1.86391e-35	0.000183092	0.000483947	0.000784809	0.53747	0.000573742	0.00114424	0.616078	-0.000142002	0.000136703	0.298915	0.00042872	0.000363093	0.237706	0.000168923	0.000213819	0.429512	-0.000628306	0.000607507	0.301026	4.60482e-06	0.000110313	0.966704	-0.00018531	0.000208016	0.373011	6.75309e-05	0.000110652	0.541665	-0.00011595	0.000100805	0.250045	0.00018824	0.000252323	0.455651	-	-	-	-	-	-	-	-	-
rs12356443	G	C	0.0902169	0.0178327	0.00269587	3.72589e-11	5.22023e-05	0.000217239	0.00110576	0.84425	0.00173766	0.00161205	0.281069	-0.000446972	0.000192591	0.0202959	-0.000130971	0.00051154	0.797926	-0.000158046	0.000301237	0.599822	0.000461671	0.000855879	0.589603	5.24096e-05	0.000155413	0.735946	0.000109275	0.00029306	0.709241	6.54103e-05	0.000155891	0.674786	2.25701e-05	0.000142018	0.873729	5.57439e-05	0.000355482	0.875393	-	-	-	-	-	-	-	-	-
rs12378054	C	T	0.0830713	-0.017479	0.00281209	5.11669e-10	4.65425e-05	-0.000317703	0.00115342	0.782976	-0.00114488	0.00168144	0.495938	0.000328272	0.000200882	0.102226	0.00032669	0.000533559	0.54035	0.000263502	0.000314203	0.401674	-1.119e-05	0.000892721	0.989999	-0.000247029	0.000162103	0.127533	0.000144907	0.000305675	0.63546	7.84691e-05	0.000162602	0.629391	0.000107399	0.000148131	0.468434	2.30899e-06	0.000370784	0.995031	-	-	-	-	-	-	-	-	-
rs12422933	A	C	0.254118	0.0117865	0.00177456	3.10023e-11	5.2663e-05	0.000816967	0.000728049	0.261807	0.00017971	0.00106157	0.865571	-1.81275e-05	0.000126826	0.886344	0.000450579	0.000336859	0.181032	-0.000120697	0.000198371	0.542894	-0.00162134	0.000563608	0.00401858	-0.000158579	0.000102343	0.121264	0.000257545	0.000192986	0.182032	1.2411e-05	0.000102658	0.903773	-0.000180463	9.35211e-05	0.0536515	0.000224447	0.000234092	0.337661	-	-	-	-	-	-	-	-	-
rs1242507	A	G	0.562352	0.00940252	0.00160681	4.87034e-09	4.35163e-05	0.0013544	0.00065933	0.039957	0.00129537	0.000961276	0.177805	-4.96248e-05	0.000114844	0.665665	0.000492011	0.000305035	0.106753	1.3727e-06	0.00017963	0.993903	0.000339501	0.000510368	0.505918	2.58514e-05	9.26743e-05	0.780284	4.17475e-05	0.000174754	0.811189	0.000121323	9.29592e-05	0.191853	4.43419e-05	8.46863e-05	0.600556	0.000157765	0.000211977	0.456722	-	-	-	-	-	-	-	-	-
rs12454712	C	T	0.376508	0.0098871	0.00158781	4.76383e-10	4.58958e-05	0.000308344	0.000651374	0.635946	-0.00152711	0.000949682	0.107832	-7.30453e-05	0.000113459	0.519704	-0.000109283	0.000301357	0.716876	2.3656e-05	0.000177464	0.893956	0.00037753	0.000504212	0.454007	-0.000180383	9.15561e-05	0.0488168	0.000117258	0.000172647	0.497025	-5.42584e-05	9.18382e-05	0.554652	3.76681e-05	8.36649e-05	0.652548	-0.000211319	0.00020942	0.312943	-	-	-	-	-	-	-	-	-
rs12467963	T	A	0.403559	-0.0101485	0.00158246	1.42762e-10	4.95802e-05	-0.000640831	0.00064927	0.323642	-0.00050307	0.000946541	0.595085	2.52139e-05	0.000113084	0.823562	0.000178005	0.000300359	0.553423	-9.72501e-05	0.000176876	0.582443	-0.00023096	0.000502543	0.645816	-0.000140421	9.12532e-05	0.123851	-0.000210051	0.000172075	0.222202	2.13695e-05	9.15342e-05	0.815405	2.39099e-05	8.3388e-05	0.774319	-0.000133172	0.000208727	0.523461	-	-	-	-	-	-	-	-	-
rs12476059	C	T	0.151939	-0.0126744	0.00227278	2.45429e-08	4.13982e-05	0.000829425	0.000932462	0.373735	0.00297054	0.00135935	0.0288699	-2.61295e-08	0.000162403	0.999872	-0.000358569	0.000431354	0.405825	-0.000339259	0.000254016	0.181688	-0.000406761	0.000721717	0.573025	9.69142e-06	0.000131052	0.941049	1.18658e-05	0.000247122	0.961704	9.29426e-05	0.000131455	0.479548	5.091e-05	0.000119756	0.670754	5.16638e-05	0.000299759	0.863162	-	-	-	-	-	-	-	-	-
rs12478139	C	T	0.326358	-0.00975126	0.00165909	4.16934e-09	4.18095e-05	0.00102994	0.000680622	0.130222	-0.000455944	0.00099235	0.645905	0.000111788	0.000118556	0.345728	-3.10895e-06	0.000314896	0.992123	-0.000218035	0.000185436	0.239676	-0.000286283	0.000526865	0.586875	6.86635e-05	9.56698e-05	0.472935	6.62366e-05	0.000180403	0.7135	5.68182e-05	9.59641e-05	0.553799	-3.40291e-05	8.74237e-05	0.697097	-0.000123312	0.000218829	0.57309	-	-	-	-	-	-	-	-	-
rs12581771	T	C	0.203763	0.015682	0.00191864	3.00448e-16	7.97996e-05	-0.000544879	0.000787241	0.488851	-0.000336136	0.00114766	0.769608	-2.14772e-05	0.000137111	0.875528	0.000360169	0.000364178	0.322669	0.000133989	0.000214458	0.532117	-1.66335e-05	0.000609323	0.978222	-3.18e-05	0.000110643	0.773797	-8.79285e-05	0.000208637	0.673433	-9.13375e-05	0.000110983	0.410517	-4.93529e-05	0.000101106	0.625458	-5.12335e-05	0.000253077	0.839571	-	-	-	-	-	-	-	-	-
rs12596053	C	A	0.572861	-0.0136156	0.00155885	2.4593e-18	9.0724e-05	0.00133847	0.00063945	0.0363357	0.00123169	0.000932398	0.186506	1.72682e-05	0.000111394	0.876807	0.000121183	0.000295872	0.682115	0.000321185	0.000174233	0.0652682	0.000608391	0.000495035	0.219077	-5.46993e-05	8.98902e-05	0.542848	-0.000373488	0.000169503	0.0275652	8.20686e-05	9.01666e-05	0.362723	-2.36219e-05	8.21422e-05	0.773673	0.000193255	0.000205608	0.34726	-	-	-	-	-	-	-	-	-
rs1260326	C	T	0.606736	0.0195817	0.0015736	1.53671e-35	0.000182985	0.000318201	0.000645774	0.622194	0.00103669	0.000941519	0.270862	-0.000198341	0.000112483	0.0778519	0.000348835	0.000298766	0.242975	0.000250929	0.000175938	0.1538	2.73218e-05	0.000499878	0.956412	-8.33943e-05	9.07694e-05	0.358228	0.000238772	0.000171162	0.163016	-6.75297e-05	9.10486e-05	0.458277	0.000107515	8.29455e-05	0.194903	0.000441285	0.000207619	0.033549	-	-	-	-	-	-	-	-	-
rs12633841	T	G	0.176818	0.0156578	0.00203264	1.3305e-14	7.13697e-05	-8.44508e-05	0.00083413	0.919357	-0.00134869	0.00121603	0.267392	0.000139516	0.00014528	0.336893	-0.000846023	0.000385874	0.028345	0.000116487	0.000227235	0.608213	-0.000486671	0.000645625	0.450971	0.000109741	0.000117235	0.349232	0.000236283	0.000221067	0.285147	-8.49023e-05	0.000117595	0.470303	-4.14998e-05	0.00010713	0.698476	0.000182283	0.000268155	0.496652	-	-	-	-	-	-	-	-	-
rs12694002	G	C	0.0421737	0.0279532	0.00383202	3.00043e-13	6.31279e-05	-0.00101559	0.00157234	0.518337	0.00320191	0.00229218	0.162449	-0.000314561	0.000273848	0.250692	-0.000217074	0.000727363	0.765368	0.000181223	0.000428331	0.672229	0.000555539	0.00121698	0.648038	-4.49965e-05	0.000220984	0.838651	-0.000176232	0.000416705	0.672355	-7.78624e-05	0.000221663	0.72539	-0.0002533	0.000201936	0.209712	0.000338733	0.000505462	0.502765	-	-	-	-	-	-	-	-	-
rs12695002	T	C	0.588504	-0.0111474	0.00157723	1.57777e-12	6.01855e-05	-7.87869e-05	0.000647197	0.903109	-0.000657976	0.000943598	0.485612	-6.27387e-05	0.000112732	0.577849	-0.000294755	0.000299425	0.324918	0.000297849	0.000176326	0.0911819	-0.000210254	0.000500981	0.674717	-2.39338e-05	9.09698e-05	0.792477	9.35064e-05	0.00017154	0.585686	3.71726e-05	9.12496e-05	0.683734	-5.93446e-05	8.31287e-05	0.475297	-5.25418e-05	0.000208078	0.800647	-	-	-	-	-	-	-	-	-
rs12713004	G	A	0.72608	0.0175769	0.00172633	2.4134e-24	0.000122892	0.000374818	0.000708345	0.596705	0.000746318	0.00103269	0.469869	-0.000175627	0.000123376	0.154589	0.000192177	0.000327697	0.557575	0.000102069	0.000192975	0.596859	0.000455951	0.000548282	0.405636	-4.36924e-05	9.9559e-05	0.660764	0.0003124	0.000187736	0.0961053	-7.08992e-05	9.98652e-05	0.477736	-3.00014e-05	9.09776e-05	0.741577	4.92224e-06	0.000227724	0.982755	-	-	-	-	-	-	-	-	-
rs12716979	G	T	0.373686	-0.0133298	0.00160314	9.22188e-17	8.31718e-05	-0.000784405	0.000657771	0.233059	-0.00089466	0.000959027	0.350881	4.53283e-05	0.000114575	0.692385	-0.000682731	0.00030432	0.0248673	-8.10997e-05	0.000179209	0.650879	-0.000791429	0.000509171	0.120103	7.35971e-05	9.24573e-05	0.426025	0.000108945	0.000174345	0.532048	5.347e-05	9.27417e-05	0.564245	4.03891e-06	8.44881e-05	0.961872	-0.000121019	0.00021148	0.567156	-	-	-	-	-	-	-	-	-
rs12732255	T	C	0.537198	-0.00842173	0.00154134	4.66101e-08	3.52665e-05	-0.00100836	0.000632438	0.110848	-0.000311963	0.000922055	0.735112	3.03309e-05	0.000110158	0.783056	6.74924e-05	0.000292589	0.817569	5.89321e-05	0.000172301	0.732328	-0.000557821	0.000489543	0.254507	7.02852e-05	8.88928e-05	0.429135	-0.000363173	0.000167623	0.0302654	-0.000143414	8.9166e-05	0.107751	4.90327e-05	8.12308e-05	0.546095	-1.00232e-05	0.000203327	0.960683	-	-	-	-	-	-	-	-	-
rs12738523	T	A	0.312052	-0.0106558	0.00166914	1.72743e-10	4.87511e-05	-0.000869217	0.000684926	0.204418	-0.000569036	0.000998496	0.568751	-0.000166102	0.00011929	0.163797	-7.9904e-05	0.000316846	0.800898	6.7341e-05	0.000186585	0.718164	0.000291288	0.000530128	0.582686	-2.93164e-05	9.62624e-05	0.760711	-0.000325746	0.00018152	0.0727258	2.9323e-05	9.65585e-05	0.761371	-2.05846e-05	8.79651e-05	0.814979	-0.000235202	0.000220184	0.285427	-	-	-	-	-	-	-	-	-
rs12761779	G	C	0.348129	-0.00988179	0.00163734	1.58859e-09	4.43203e-05	-0.00181278	0.00067175	0.00696357	-0.00121684	0.000979319	0.21404	-0.00010551	0.000117	0.367166	-0.000133215	0.000310761	0.668161	-0.0002349	0.000183001	0.199282	-0.000337397	0.000519947	0.516399	5.67994e-05	9.44137e-05	0.54744	-9.2275e-05	0.000178034	0.60425	7.14337e-05	9.4704e-05	0.45068	5.48465e-05	8.62758e-05	0.524965	0.000291614	0.000215955	0.176905	-	-	-	-	-	-	-	-	-
rs12810788	A	G	0.798583	0.019254	0.00196094	9.41428e-23	0.000119258	-3.42495e-05	0.000804681	0.96605	7.04976e-05	0.00117313	0.952081	-0.000267085	0.000140154	0.0566955	-0.000426052	0.000372261	0.252418	8.38924e-05	0.000219218	0.70195	-0.000171134	0.000622846	0.783499	3.90129e-05	0.000113098	0.730135	0.000126113	0.000213268	0.554297	-0.000215383	0.000113446	0.0576234	4.86256e-05	0.00010335	0.638002	0.000427174	0.000258692	0.0986822	-	-	-	-	-	-	-	-	-
rs12811171	T	C	0.350269	0.00910426	0.00161447	1.70991e-08	3.77272e-05	-0.000710683	0.000662309	0.283255	-0.000700619	0.000965621	0.468107	-0.000116993	0.000115363	0.310521	-0.000273469	0.000306414	0.372135	8.43343e-05	0.000180442	0.64023	-0.000184644	0.000512674	0.718729	-8.92906e-05	9.30929e-05	0.337481	-4.99109e-05	0.000175544	0.776164	7.36237e-05	9.33793e-05	0.430441	-8.12038e-05	8.50688e-05	0.339798	-0.000284563	0.000212934	0.181423	-	-	-	-	-	-	-	-	-
rs12811438	T	C	0.210554	-0.0108945	0.00188525	7.53112e-09	3.94576e-05	0.000886156	0.000773561	0.25198	-0.00089294	0.00112786	0.428527	0.000138677	0.000134745	0.303395	-0.000559591	0.000357894	0.11792	0.000182753	0.000210758	0.385874	0.000454808	0.000598808	0.44754	-7.92193e-05	0.000108734	0.466269	-0.000213919	0.000205037	0.2968	6.56288e-05	0.000109068	0.547359	7.49148e-05	9.93614e-05	0.450872	-0.000210905	0.00024871	0.396439	-	-	-	-	-	-	-	-	-
rs12814495	G	A	0.23158	-0.0114015	0.00185582	8.07331e-10	4.62651e-05	-0.000262692	0.000761407	0.730088	-0.000103178	0.00111019	0.925954	0.000194212	0.000132635	0.143124	-0.000225303	0.00035229	0.522472	-5.61591e-05	0.000207457	0.78662	-0.000212062	0.00058943	0.719015	-0.000102422	0.000107031	0.338596	4.12035e-06	0.000201826	0.983712	0.000200729	0.000107359	0.0615272	-0.000213177	9.78047e-05	0.0292861	-0.000293285	0.000244814	0.230921	-	-	-	-	-	-	-	-	-
rs12831185	G	A	0.170331	-0.0121122	0.00205135	3.53987e-09	4.14643e-05	6.72461e-05	0.000841631	0.936317	-0.00121823	0.00122708	0.320814	-0.000305087	0.0001466	0.037426	0.00039358	0.000389382	0.312122	0.000119122	0.0002293	0.603412	-0.00013564	0.000651492	0.835074	-3.8908e-05	0.0001183	0.742237	0.000130511	0.000223076	0.558513	-2.82455e-05	0.000118664	0.811859	-7.09492e-05	0.000108103	0.511625	0.000438315	0.00027059	0.105266	-	-	-	-	-	-	-	-	-
rs1286138	G	T	0.674288	0.0121793	0.001644	1.28178e-13	6.51559e-05	-0.000286599	0.00067438	0.67085	0.000157767	0.000983358	0.872537	7.61844e-05	0.000117482	0.516677	1.47758e-05	0.000312042	0.962233	-1.9603e-05	0.000183756	0.915043	0.000188069	0.00052209	0.71868	-4.95206e-05	9.48029e-05	0.601424	-0.00030503	0.000178767	0.0879542	6.3764e-05	9.50944e-05	0.502519	2.59417e-05	8.66314e-05	0.764598	-1.57906e-05	0.000216846	0.94195	-	-	-	-	-	-	-	-	-
rs12879423	G	A	0.680813	0.0152309	0.00166178	4.96096e-20	0.000100822	-2.36633e-05	0.00068179	0.972313	-0.00103092	0.000994048	0.299695	-1.37188e-05	0.000118759	0.908035	0.000231685	0.000315434	0.462647	-0.000138148	0.000185754	0.457048	-0.00117415	0.000527763	0.0260969	8.98617e-06	9.58336e-05	0.925293	2.69109e-05	0.000180712	0.88162	-2.36406e-05	9.61284e-05	0.805739	1.91285e-05	8.75733e-05	0.827095	-0.000100996	0.000219203	0.644983	-	-	-	-	-	-	-	-	-
rs12881629	G	A	0.0816966	0.0185498	0.00280604	3.83121e-11	5.16296e-05	0.00165058	0.00115127	0.151657	0.0042586	0.00167855	0.011179	0.000347043	0.000200538	0.0835312	0.000804511	0.000532646	0.130941	-0.000173989	0.000313667	0.579104	-0.00115618	0.000891193	0.194517	0.00025363	0.000161826	0.117044	-0.000125698	0.000305153	0.680401	-0.000135771	0.000162324	0.402918	-0.000241032	0.000147877	0.103113	-6.72735e-05	0.00037015	0.855782	-	-	-	-	-	-	-	-	-
rs12889702	C	A	0.311177	0.00963822	0.00166524	7.13407e-09	3.98234e-05	-1.949e-05	0.000683146	0.97724	0.00119601	0.000995991	0.229822	0.000188313	0.000118991	0.113518	0.000426211	0.000316051	0.177482	0.000305556	0.000186116	0.100644	-0.000573647	0.000528798	0.278006	0.000151222	9.60207e-05	0.115284	0.000129553	0.000181065	0.474299	-0.000167815	9.6316e-05	0.0814494	3.38623e-05	8.77446e-05	0.699557	-0.000384023	0.000219631	0.0803796	-	-	-	-	-	-	-	-	-
rs12899109	C	T	0.478983	-0.0101909	0.0015469	4.46617e-11	5.18355e-05	-0.000739378	0.000634704	0.244053	-0.000386828	0.000925363	0.675926	0.000138834	0.000110553	0.209185	0.000226784	0.000293639	0.439923	-0.000271502	0.000172918	0.116389	-3.71546e-05	0.0004913	0.939717	8.11564e-05	8.92118e-05	0.362979	-0.000193924	0.000168225	0.249007	8.12419e-05	8.94861e-05	0.363947	-3.04332e-05	8.15223e-05	0.708917	0.000157871	0.000204057	0.43913	-	-	-	-	-	-	-	-	-
rs12906197	T	C	0.424703	-0.0127343	0.00156685	4.40243e-16	7.92424e-05	0.000434036	0.000642928	0.499617	0.00143207	0.000937309	0.126551	-8.23914e-05	0.000111981	0.461876	-0.000150262	0.000297431	0.613418	3.50884e-05	0.000175152	0.841221	0.000206711	0.000497643	0.677864	0.000177988	9.03633e-05	0.0488748	9.13442e-05	0.000170397	0.591913	6.81084e-05	9.06417e-05	0.45241	-9.08225e-05	8.25748e-05	0.271385	0.000369067	0.000206691	0.0741654	-	-	-	-	-	-	-	-	-
rs12907384	C	T	0.536101	-0.0126953	0.00159321	1.61278e-15	8.01652e-05	-0.000172529	0.000653729	0.791845	-0.00186216	0.000953065	0.0507181	0.000165091	0.000113863	0.147086	2.32534e-05	0.000302431	0.938713	-0.000241987	0.000178096	0.174227	-0.000193744	0.00050601	0.701805	-0.000204786	9.18823e-05	0.0258287	0.000257317	0.000173262	0.137509	-1.62896e-05	9.21656e-05	0.859711	4.81136e-05	8.39632e-05	0.566624	0.000249031	0.000210166	0.236049	-	-	-	-	-	-	-	-	-
rs12974458	T	C	0.543788	0.00863531	0.00155008	2.53643e-08	3.69983e-05	0.000519478	0.000636013	0.414059	-0.000822923	0.000927217	0.3748	6.46016e-05	0.000110775	0.559774	-0.000281492	0.000294227	0.338711	0.00014411	0.000173265	0.405561	0.000669851	0.000492283	0.173609	0.000131136	8.93904e-05	0.142375	-0.000167738	0.000168562	0.319682	-6.98165e-05	8.96655e-05	0.436197	-2.23176e-05	8.16857e-05	0.78469	0.000354995	0.000204465	0.0825269	-	-	-	-	-	-	-	-	-
rs12989742	C	T	0.301662	0.00989775	0.00168242	4.03126e-09	4.12752e-05	0.000511229	0.000690219	0.458891	0.00104461	0.00100627	0.299226	-8.79479e-05	0.00012022	0.464439	-0.000111528	0.000319314	0.726885	0.000251037	0.000188038	0.181866	-0.00106905	0.000534255	0.0453917	8.20168e-05	9.70122e-05	0.397872	-0.000262912	0.000182934	0.150662	-4.88777e-05	9.73106e-05	0.615467	-2.78258e-05	8.86504e-05	0.75361	-0.000230496	0.000221899	0.298924	-	-	-	-	-	-	-	-	-
rs12998320	G	C	0.293162	0.00987092	0.0016967	5.97065e-09	4.03806e-05	-0.000155384	0.00069601	0.823341	-0.000509009	0.00101475	0.615942	-6.49729e-05	0.000121232	0.592002	-8.90713e-05	0.000322003	0.782075	-0.000420394	0.000189621	0.0266217	0.000473232	0.000538756	0.379739	-0.000160477	9.78289e-05	0.100926	-0.000354585	0.000184474	0.0545891	-7.36048e-05	9.81301e-05	0.453211	7.92959e-05	8.93969e-05	0.375074	0.000243971	0.000223767	0.275588	-	-	-	-	-	-	-	-	-
rs13014796	A	G	0.169126	-0.0115066	0.00206181	2.3956e-08	3.72108e-05	0.000304875	0.00084526	0.718333	-0.00165578	0.00123251	0.179137	0.000192747	0.000147249	0.190539	-0.00113278	0.000391101	0.00377503	-0.000297292	0.000230314	0.196771	-0.000235161	0.000654375	0.71932	-0.000259393	0.000118823	0.0290349	3.91754e-05	0.000224063	0.861205	2.09326e-05	0.000119189	0.860588	0.000130753	0.000108581	0.228516	-8.0501e-05	0.000271789	0.767085	-	-	-	-	-	-	-	-	-
rs13172600	A	G	0.529916	0.00864106	0.00155529	2.76341e-08	3.72003e-05	0.000598609	0.000638037	0.34814	0.00182456	0.000930196	0.0498244	-2.61016e-05	0.000111131	0.814309	-6.23943e-06	0.000295174	0.983135	0.00016919	0.000173822	0.330379	-2.26421e-05	0.000493868	0.963433	1.11568e-05	8.96782e-05	0.900992	6.65505e-05	0.000169105	0.693916	5.75494e-05	8.99539e-05	0.522326	6.25408e-05	8.19484e-05	0.44536	-0.000150129	0.000205123	0.464233	-	-	-	-	-	-	-	-	-
rs13207727	T	C	0.145439	-0.0119622	0.00218832	4.59608e-08	3.55694e-05	0.000170849	0.000897527	0.849031	0.000432263	0.00130865	0.741165	-0.00027391	0.000156345	0.0797808	0.000829375	0.000415264	0.0458015	0.00016681	0.000244542	0.495157	0.000434741	0.000694798	0.531506	-5.81262e-06	0.000126164	0.963253	4.54997e-05	0.000237905	0.848329	-0.000115603	0.000126552	0.360988	-0.000142209	0.000115289	0.217389	-0.000307017	0.000288578	0.287376	-	-	-	-	-	-	-	-	-
rs13258769	A	G	0.317189	-0.0118169	0.00165805	1.02762e-12	6.04861e-05	0.000455692	0.000680331	0.50298	-0.00202657	0.000991864	0.0410339	-0.000101017	0.000118499	0.393954	-0.000706272	0.000314741	0.0248343	-0.0005374	0.000185344	0.00373821	0.000950248	0.000526607	0.071158	-0.000140025	9.56232e-05	0.143101	1.12628e-07	0.000180316	0.999502	-5.10949e-05	9.59176e-05	0.594244	4.50669e-05	8.73813e-05	0.606029	0.000101087	0.000218723	0.64396	-	-	-	-	-	-	-	-	-
rs13264909	T	A	0.428856	-0.0104877	0.00155719	1.64163e-11	5.38825e-05	-0.00124909	0.000638715	0.0505091	-0.00223919	0.000931303	0.016201	1.25679e-05	0.000111264	0.910065	0.000491672	0.000295525	0.0961683	-3.74865e-05	0.00017403	0.829454	0.000158902	0.000494457	0.747932	0.000107158	8.9785e-05	0.232675	-2.75486e-05	0.000169306	0.870743	1.45608e-06	9.00613e-05	0.987101	-0.000107354	8.2046e-05	0.190717	-0.000268978	0.000205368	0.190286	-	-	-	-	-	-	-	-	-
rs13340461	T	C	0.27261	0.0177121	0.00173234	1.55401e-24	0.000124417	0.000425426	0.000710871	0.549535	0.00137208	0.00103643	0.185556	-0.000266472	0.000123823	0.0313941	-2.28651e-05	0.000328885	0.944573	-0.000287714	0.000193674	0.137397	0.00175214	0.000550263	0.00145176	9.27097e-05	9.99199e-05	0.353491	0.00031541	0.000188417	0.0941312	0.000108553	0.000100227	0.278777	-0.00013948	9.13072e-05	0.126616	0.000179426	0.00022855	0.432417	-	-	-	-	-	-	-	-	-
rs13345897	T	A	0.308279	0.010019	0.0016816	2.55595e-09	4.28108e-05	-0.000473161	0.000690007	0.492881	-0.000599382	0.0010061	0.551342	6.73021e-05	0.000120199	0.575532	-3.36389e-05	0.000319258	0.916085	0.000101385	0.000188005	0.589704	-0.000252261	0.000534163	0.636746	-0.000182305	9.69946e-05	0.0601718	0.000182219	0.000182902	0.319121	4.63424e-05	9.72934e-05	0.633849	4.72161e-05	8.86347e-05	0.594238	0.00016339	0.00022186	0.461453	-	-	-	-	-	-	-	-	-
rs1342395	A	C	0.669408	0.0106846	0.00164102	7.47829e-11	5.05277e-05	0.000767856	0.000673316	0.254117	0.000632845	0.000981599	0.519117	-7.3734e-05	0.000117272	0.529517	0.000509937	0.000311483	0.101605	-9.99993e-05	0.000183427	0.585636	0.000845209	0.000521155	0.104847	1.00821e-05	9.46335e-05	0.915155	-9.21788e-05	0.000178449	0.605466	3.63707e-05	9.49245e-05	0.701606	9.7179e-05	8.64765e-05	0.261115	0.000106019	0.000216458	0.624283	-	-	-	-	-	-	-	-	-
rs13430869	T	G	0.747214	0.0151899	0.00177456	1.1353e-17	8.71641e-05	-0.000795714	0.000728106	0.274458	-0.00081026	0.00106146	0.44526	-0.000187192	0.000126813	0.139911	0.000108176	0.000336827	0.748089	-0.00017196	0.000198351	0.385973	-0.000189218	0.00056356	0.737055	3.0184e-06	0.000102333	0.976469	1.87997e-05	0.000192968	0.92239	7.03717e-05	0.000102648	0.492988	-0.000150383	9.35122e-05	0.1078	-5.44424e-05	0.000234069	0.816079	-	-	-	-	-	-	-	-	-
rs1351394	C	T	0.508776	-0.0264486	0.00154059	4.9221e-66	0.000349656	-2.21518e-05	0.000632344	0.972055	-0.000110857	0.000921874	0.904284	-6.34985e-06	0.000110137	0.954024	4.02469e-05	0.000292532	0.890572	-4.58903e-05	0.000172267	0.789938	-0.00170948	0.000489439	0.000478173	-7.94402e-05	8.88754e-05	0.371409	6.30056e-05	0.000167591	0.706955	-1.84562e-06	8.91488e-05	0.983483	3.64055e-05	8.12149e-05	0.653965	3.14351e-05	0.000203288	0.87711	-	-	-	-	-	-	-	-	-
rs1374370	A	G	0.307505	0.0112173	0.00166808	1.76207e-11	5.3589e-05	0.00142246	0.000684419	0.0376786	0.000206266	0.000997841	0.836235	0.000149887	0.000119212	0.208641	0.000151018	0.000316638	0.633403	0.000136713	0.000186462	0.46344	0.0012076	0.000529776	0.0226405	0.000106981	9.6199e-05	0.266106	-9.38516e-05	0.000181401	0.604898	-5.70438e-05	9.6495e-05	0.554415	9.90734e-05	8.79072e-05	0.259734	-7.32731e-05	0.000220039	0.739135	-	-	-	-	-	-	-	-	-
rs138809270	T	C	0.0171648	-0.0357597	0.00610894	4.81242e-09	4.31457e-05	-0.00151033	0.00250358	0.546332	-0.00461557	0.00365107	0.206171	0.000436165	0.000436196	0.317346	0.00152958	0.00115857	0.186759	0.000221898	0.000682262	0.745001	-0.000573936	0.00193846	0.76717	-0.000182714	0.000351991	0.6037	-8.43219e-05	0.000663744	0.898909	-0.00047991	0.000353073	0.174072	-0.000274284	0.000321651	0.393806	-0.00128979	0.000805117	0.109159	-	-	-	-	-	-	-	-	-
rs139996541	T	G	0.0260977	0.0294123	0.00488364	1.71796e-09	4.3975e-05	0.00102875	0.0020022	0.607386	0.000168249	0.00291895	0.954035	0.000461545	0.000348727	0.185666	0.000195533	0.000926249	0.832808	0.000707967	0.00054545	0.194305	-3.93116e-05	0.00154975	0.979763	-0.000603292	0.000281406	0.0320456	-0.000305933	0.000530646	0.564258	-0.000643368	0.000282271	0.0226527	0.000374579	0.000257151	0.145215	0.000488202	0.000643672	0.448174	-	-	-	-	-	-	-	-	-
rs1412234	C	T	0.329963	0.0125665	0.00164152	1.93231e-14	6.98269e-05	0.00155127	0.000673537	0.0212701	0.000381135	0.000982006	0.697928	-1.59415e-05	0.000117321	0.891917	0.00057577	0.000311612	0.0646441	0.000246281	0.000183503	0.179561	-0.000828846	0.000521371	0.111894	1.18273e-05	9.46726e-05	0.90058	-7.74902e-06	0.000178523	0.965378	7.99804e-06	9.49638e-05	0.93288	3.61202e-05	8.65124e-05	0.676302	0.000168621	0.000216547	0.436169	-	-	-	-	-	-	-	-	-
rs1415700	A	G	0.69513	-0.0284916	0.00167702	1.04412e-64	0.000344068	0.00194786	0.000688214	0.00465049	0.00089801	0.00100336	0.370788	-1.85212e-05	0.000119872	0.87721	-1.07398e-05	0.000318391	0.973091	-0.000154213	0.000187495	0.410798	0.00155892	0.000532707	0.00342909	7.47933e-05	9.67317e-05	0.439403	8.92545e-05	0.000182405	0.624616	-0.000129093	9.70291e-05	0.18337	-6.66563e-05	8.8394e-05	0.450801	-0.000372638	0.000221257	0.0921457	-	-	-	-	-	-	-	-	-
rs1423613	A	G	0.081881	0.0160564	0.0028169	1.19876e-08	3.87622e-05	0.000233565	0.00115616	0.839903	0.00386472	0.00168527	0.021835	0.000316211	0.00020134	0.116292	-0.000236792	0.000534778	0.657921	0.000516165	0.00031492	0.101207	0.000143627	0.000894759	0.872471	0.000233032	0.000162473	0.151492	0.000267837	0.000306373	0.382	-5.93952e-05	0.000162973	0.715524	-0.000174933	0.000148469	0.238698	-0.000466351	0.000371629	0.209522	-	-	-	-	-	-	-	-	-
rs143384	G	A	0.401771	0.0371579	0.00156695	3.27312e-124	0.00066371	-0.000551586	0.000643269	0.391185	-0.00278567	0.000937884	0.00297656	-3.4606e-05	0.000112051	0.757441	6.71233e-05	0.000297616	0.821562	0.00027119	0.00017526	0.121777	-0.001317	0.000497948	0.00817324	-0.000171718	9.04195e-05	0.0575496	3.80108e-05	0.000170503	0.823588	0.000117812	9.06979e-05	0.193961	-4.97649e-05	8.26263e-05	0.546982	0.00021202	0.00020682	0.305296	-	-	-	-	-	-	-	-	-
rs1436146	T	C	0.514066	-0.00855846	0.00154237	2.87704e-08	3.65946e-05	0.000545654	0.000632727	0.388476	0.000228767	0.000922527	0.804151	8.69983e-06	0.000110215	0.937084	0.000403048	0.000292738	0.168568	-7.39169e-05	0.000172389	0.668083	0.000785132	0.000489792	0.108938	-0.000200124	8.89378e-05	0.0244395	-0.000388596	0.000167708	0.0204993	-3.58063e-05	8.9212e-05	0.688154	-8.15307e-06	8.12725e-05	0.920092	3.4612e-05	0.000203432	0.8649	-	-	-	-	-	-	-	-	-
rs1437377	G	T	0.132356	0.0137905	0.00227208	1.28403e-09	4.36793e-05	0.000763117	0.000932186	0.412997	0.000572569	0.00135904	0.673533	-7.74809e-05	0.000162365	0.633219	-0.000168448	0.000431255	0.696093	0.000171053	0.000253958	0.500599	0.00101838	0.000721549	0.158132	0.000195391	0.000131021	0.135886	-0.00013059	0.000247065	0.597107	-6.02032e-05	0.000131425	0.646894	4.52868e-05	0.000119728	0.705248	0.00028526	0.000299689	0.341173	-	-	-	-	-	-	-	-	-
rs143840904	T	C	0.0192078	-0.0504945	0.00578259	2.50906e-18	9.60667e-05	-0.00197786	0.00237145	0.404267	-0.00302287	0.00345816	0.382049	0.000516942	0.000413147	0.210852	-0.00026786	0.00109735	0.807157	0.0010316	0.00064621	0.110405	0.000480952	0.00183603	0.793358	-0.000219474	0.000333392	0.510342	-0.000679605	0.000628671	0.27969	0.000126251	0.000334418	0.705783	0.000460705	0.000304655	0.130479	-0.000894033	0.000762577	0.241044	-	-	-	-	-	-	-	-	-
rs1458156	T	C	0.488694	0.0100771	0.00154128	6.23854e-11	5.0748e-05	-0.000620486	0.000632325	0.326456	-0.000403223	0.000921868	0.661823	-6.19197e-07	0.000110136	0.995514	-0.000230995	0.00029253	0.429734	-0.00020705	0.000172265	0.229394	0.000545095	0.000489443	0.265406	4.24468e-05	8.88748e-05	0.632934	-0.000129993	0.00016759	0.43795	4.10985e-05	8.91482e-05	0.644789	-0.00012445	8.12141e-05	0.125432	-0.000303716	0.000203286	0.135167	-	-	-	-	-	-	-	-	-
rs147233090	T	C	0.0241594	-0.029254	0.0050455	6.71472e-09	4.0352e-05	0.00155425	0.00206959	0.452657	0.000935866	0.00301696	0.756408	-8.15598e-05	0.000360438	0.820984	-0.00044536	0.000957352	0.641789	-0.00102042	0.000563765	0.0702939	0.00176804	0.00160178	0.269683	-0.000100395	0.000290858	0.729969	0.000283058	0.000548465	0.605791	0.000179965	0.000291752	0.537338	0.00012692	0.000265787	0.63299	0.000292712	0.000665287	0.659953	-	-	-	-	-	-	-	-	-
rs1476387	T	G	0.407932	-0.0147937	0.00156415	3.15713e-21	0.000105717	-0.000394877	0.00064182	0.538393	-0.000225234	0.00093573	0.809784	3.08173e-05	0.000111792	0.782804	0.000521515	0.000296927	0.0790257	-5.70507e-05	0.000174856	0.744218	-0.000432388	0.000496803	0.384115	-4.78241e-05	9.02112e-05	0.596018	0.000259024	0.000170109	0.127837	7.90481e-06	9.04887e-05	0.930388	2.57685e-05	8.24355e-05	0.754592	-1.64e-05	0.000206343	0.936651	-	-	-	-	-	-	-	-	-
rs1478575	A	T	0.685588	0.019311	0.00165959	2.7393e-31	0.000160769	0.000700225	0.000680983	0.30383	0.00105853	0.000992817	0.286342	0.000187451	0.000118612	0.114022	-0.000500285	0.000315043	0.11229	8.26366e-05	0.000185524	0.656014	0.00085775	0.000527112	0.103682	-0.000126015	9.57148e-05	0.187985	2.24795e-05	0.000180488	0.900881	4.27844e-05	9.60094e-05	0.655867	-0.000106328	8.74648e-05	0.224115	7.9056e-05	0.000218932	0.718026	-	-	-	-	-	-	-	-	-
rs148225495	A	C	0.034327	0.0267459	0.00449444	2.66933e-09	4.74253e-05	-0.000907445	0.00184319	0.622491	0.00172405	0.00268782	0.521243	-0.00033041	0.000321114	0.303505	-0.000647983	0.000852906	0.447413	3.71439e-05	0.000502261	0.941048	0.00201413	0.00142703	0.158123	-0.00020723	0.000259125	0.423867	0.000669357	0.000488627	0.170727	-9.45543e-05	0.000259922	0.716023	-0.000173766	0.00023679	0.463047	0.000250782	0.000592706	0.672212	-	-	-	-	-	-	-	-	-
rs1490385	T	C	0.491315	0.0196715	0.00153929	2.17198e-37	0.000193426	0.000394149	0.000631705	0.532665	-0.00097251	0.000920995	0.290999	-0.000114224	0.000110032	0.299223	-0.000421683	0.000292253	0.149058	6.17731e-05	0.000172103	0.719647	-0.0011524	0.000488978	0.0184357	-2.9795e-05	8.87908e-05	0.7372	0.000156407	0.000167431	0.350222	-2.34311e-05	8.90639e-05	0.792488	-7.17167e-05	8.11375e-05	0.376756	-0.000209157	0.000203094	0.303078	-	-	-	-	-	-	-	-	-
rs149229890	T	G	0.011117	0.0458923	0.00758539	1.44907e-09	4.63065e-05	0.000762983	0.0031132	0.806395	-0.00153176	0.0045384	0.735733	-0.000298774	0.000542205	0.581609	-0.00132146	0.00144014	0.358832	1.9917e-05	0.000848073	0.981263	0.00225525	0.00240956	0.349295	-0.00020637	0.000437535	0.637166	-0.000877278	0.000825052	0.287647	-0.000172415	0.000438881	0.69443	0.00058695	0.000399821	0.142097	0.00145182	0.00100079	0.146869	-	-	-	-	-	-	-	-	-
rs150260898	G	A	0.0730963	-0.025421	0.00300487	2.68479e-17	8.7568e-05	0.00379597	0.00123319	0.00208295	0.00438173	0.00179753	0.0147839	0.000146145	0.000214753	0.496171	-0.00129877	0.000570398	0.0227899	-0.000526496	0.000335898	0.117016	0.00697096	0.000954292	2.78154e-13	3.76113e-05	0.000173296	0.828181	-1.87516e-06	0.000326782	0.995422	0.000148205	0.000173829	0.393886	0.000300211	0.000158358	0.0579917	-1.71573e-05	0.000396386	0.965475	-	-	-	-	-	-	-	-	-
rs150353	G	T	0.453704	0.0107581	0.00155215	4.18192e-12	5.73722e-05	0.00063196	0.000636805	0.321007	-6.5965e-05	0.000928378	0.943355	8.44276e-05	0.000110914	0.446537	-9.82007e-05	0.000294596	0.738877	-2.42391e-05	0.000173482	0.88888	-0.000406254	0.0004929	0.40982	-9.0708e-05	8.95024e-05	0.310836	0.000202669	0.000168773	0.229816	7.89604e-05	8.97777e-05	0.379125	0.000108301	8.17877e-05	0.185446	0.000256887	0.000204721	0.209548	-	-	-	-	-	-	-	-	-
rs1514177	G	C	0.575526	-0.00965949	0.00155654	5.45011e-10	4.55884e-05	0.000232167	0.000638523	0.716157	0.000146425	0.000930884	0.875011	1.95372e-05	0.000111213	0.86055	-0.000264479	0.000295391	0.370598	-0.000180334	0.00017395	0.299877	-0.000740979	0.000494229	0.133807	-2.98582e-05	8.97441e-05	0.739358	9.07812e-05	0.000169229	0.591654	-7.36989e-05	9.002e-05	0.412961	-3.194e-06	8.20087e-05	0.968933	-8.83082e-05	0.000205274	0.667053	-	-	-	-	-	-	-	-	-
rs1524445	T	C	0.420899	-0.00876776	0.00157076	2.38116e-08	3.74748e-05	-2.28904e-05	0.000644612	0.971673	-0.000507074	0.000939709	0.589468	5.62236e-05	0.000112267	0.616512	-0.000116611	0.000298191	0.695753	-0.000147641	0.000175599	0.400469	0.00063175	0.000498915	0.205425	7.72271e-05	9.05948e-05	0.393968	0.000123236	0.000170833	0.470675	-0.000212515	9.08729e-05	0.0193571	0.000138854	8.27859e-05	0.0934914	7.13884e-05	0.00020722	0.730467	-	-	-	-	-	-	-	-	-
rs1528450	C	T	0.597263	0.00967815	0.00159113	1.184e-09	4.50611e-05	-0.00110955	0.000652712	0.0891484	-0.00117997	0.000951639	0.215	4.67031e-06	0.000113693	0.967234	0.000120183	0.000301977	0.69064	0.000205191	0.000177829	0.248555	0.000124908	0.000505251	0.804738	6.15058e-05	9.17451e-05	0.502604	-0.000202767	0.000173002	0.241177	1.2132e-05	9.20273e-05	0.895118	2.21075e-05	8.38372e-05	0.792015	-0.000120468	0.000209851	0.565926	-	-	-	-	-	-	-	-	-
rs1534043	T	C	0.326313	0.0128042	0.00163951	5.7435e-15	7.20821e-05	0.000501231	0.000672572	0.456124	-0.000584269	0.000980614	0.551296	-3.25507e-05	0.000117154	0.781132	-0.000236269	0.000311171	0.44768	5.41996e-05	0.000183243	0.767398	-0.00071896	0.000520632	0.1673	-6.5722e-05	9.45384e-05	0.486938	0.000299996	0.000178269	0.0924084	7.43874e-05	9.48291e-05	0.432785	-9.87996e-05	8.63896e-05	0.252769	0.00020269	0.00021624	0.348585	-	-	-	-	-	-	-	-	-
rs1541597	T	G	0.200377	0.013269	0.00192645	5.67649e-12	5.64208e-05	0.000333106	0.000790248	0.673375	0.00116398	0.00115215	0.312368	-0.000100862	0.000137648	0.463706	0.000664027	0.000365602	0.0693318	-8.49414e-05	0.000215297	0.693189	0.00065039	0.000611705	0.287674	6.86532e-05	0.000111076	0.536525	-4.95263e-05	0.000209453	0.81308	-0.000108737	0.000111417	0.329094	-0.000175113	0.000101501	0.0844867	0.000122838	0.000254067	0.62875	-	-	-	-	-	-	-	-	-
rs1542224	C	T	0.721888	0.0141642	0.00172383	2.09806e-16	8.05571e-05	0.00167395	0.000707219	0.017936	0.00166868	0.00103118	0.105613	0.00026997	0.000123195	0.0284231	-8.31781e-05	0.000327217	0.799343	5.92001e-06	0.000192692	0.975491	0.000792385	0.000547479	0.147804	-8.55201e-06	9.94134e-05	0.931447	-0.000113748	0.000187462	0.543996	-4.43179e-05	9.97191e-05	0.656734	4.21521e-05	9.08445e-05	0.642646	-0.000158301	0.000227391	0.486328	-	-	-	-	-	-	-	-	-
rs1544459	C	T	0.454471	0.00919123	0.00154441	2.66288e-09	4.18891e-05	-0.00133728	0.000633739	0.0348471	-0.0016517	0.000923899	0.0738178	4.79536e-05	0.000110379	0.663966	-0.000248631	0.000293175	0.396403	0.000281648	0.000172645	0.102814	-0.00128204	0.00049052	0.00895861	0.000121829	8.90708e-05	0.171384	-0.000159074	0.00016796	0.34359	-7.42687e-05	8.93449e-05	0.405828	-6.3488e-05	8.13936e-05	0.435384	-2.87983e-05	0.000203735	0.887592	-	-	-	-	-	-	-	-	-
rs1570042	T	C	0.415263	-0.0088279	0.00157367	2.02747e-08	3.78468e-05	0.000240338	0.000645659	0.709717	-0.000255318	0.000941405	0.78623	7.68014e-05	0.00011247	0.494695	-0.000545854	0.000298728	0.0676617	7.8577e-05	0.000175916	0.655112	-0.000948221	0.000499814	0.0578094	0.000140407	9.07581e-05	0.121853	9.52499e-05	0.000171141	0.577831	0.000279214	9.10364e-05	0.0021619	9.06936e-05	8.29354e-05	0.274155	0.000304698	0.000207594	0.14217	-	-	-	-	-	-	-	-	-
rs1570584	G	C	0.600872	-0.00915015	0.00161656	1.5125e-08	4.01588e-05	0.000849804	0.000663124	0.200013	0.00185969	0.000966879	0.0544315	0.000151853	0.000115514	0.188649	4.82793e-05	0.000306815	0.874964	-0.000293931	0.000180677	0.103774	0.000519705	0.000513343	0.311351	-8.05339e-05	9.32147e-05	0.38761	0.000129967	0.000175773	0.459665	-0.000196134	9.35009e-05	0.0359351	0.00010052	8.518e-05	0.237966	0.000131718	0.000213213	0.536723	-	-	-	-	-	-	-	-	-
rs1573891	C	G	0.156899	-0.0228047	0.00212912	9.13851e-27	0.000137587	-0.000133094	0.000873511	0.878898	-0.0017169	0.00127359	0.177633	-4.21544e-05	0.000152157	0.781745	-0.000302381	0.00040414	0.454334	0.000224489	0.000237991	0.345545	0.00132851	0.00067618	0.0494473	6.82912e-05	0.000122784	0.57808	-0.0002834	0.000231531	0.220943	4.1308e-05	0.000123161	0.737326	-7.59407e-05	0.0001122	0.498514	-0.000312428	0.000280846	0.265945	-	-	-	-	-	-	-	-	-
rs1578992	T	G	0.668638	0.0116136	0.00163268	1.13613e-12	5.97665e-05	0.000861284	0.00066995	0.198585	-0.00112856	0.000976682	0.247886	-0.000129698	0.000116685	0.266344	9.01903e-05	0.000309924	0.771046	-9.71846e-05	0.000182509	0.594385	0.000404668	0.000518547	0.435163	-0.000102325	9.41594e-05	0.277159	-0.000120348	0.000177555	0.497893	-0.000164158	9.44487e-05	0.0822005	-7.72694e-05	8.60434e-05	0.369171	-0.000214812	0.000215374	0.318574	-	-	-	-	-	-	-	-	-
rs1582931	A	G	0.47229	-0.0205734	0.00155477	5.82622e-40	0.000210982	-0.00140187	0.00063796	0.027991	-0.0029003	0.00093017	0.00182073	-0.000171472	0.000111129	0.122832	-0.000473413	0.000295167	0.108741	-0.000322496	0.000173818	0.0635457	-0.000820783	0.000493856	0.096516	-9.54093e-05	8.96763e-05	0.287361	8.35696e-05	0.000169101	0.621166	-6.14208e-05	8.99522e-05	0.494723	-9.60213e-05	8.19467e-05	0.241297	-0.000355189	0.000205119	0.0833406	-	-	-	-	-	-	-	-	-
rs1592269	A	G	0.949639	-0.0528819	0.00352704	8.42205e-51	0.000267483	-0.00115457	0.00144644	0.424747	-0.00194806	0.0021089	0.355626	4.51091e-05	0.000251952	0.857907	1.66472e-05	0.000669204	0.980154	4.41366e-05	0.000394082	0.910825	0.00205634	0.00111967	0.0662746	-6.00452e-05	0.000203314	0.76774	-0.000144494	0.000383385	0.706255	-0.000228027	0.000203939	0.26352	9.57478e-05	0.000185789	0.606304	0.000217881	0.000465046	0.639417	-	-	-	-	-	-	-	-	-
rs1609783	A	G	0.52716	0.0131715	0.00154884	1.83741e-17	8.64883e-05	0.000534333	0.000635473	0.400436	0.000552527	0.000926528	0.550948	2.77013e-05	0.000110693	0.802391	0.000318584	0.000294008	0.278548	0.000332411	0.000173136	0.0548658	-0.000377253	0.000491918	0.44314	0.000123573	8.93239e-05	0.166533	2.65004e-05	0.000168437	0.874984	-3.51825e-06	8.95989e-05	0.968678	3.76782e-05	8.16249e-05	0.644367	-2.21898e-05	0.000204314	0.913515	-	-	-	-	-	-	-	-	-
rs16930370	C	T	0.172858	0.015464	0.00204374	3.84279e-14	6.83822e-05	-0.000464871	0.000838597	0.579344	-0.00102907	0.00122251	0.399918	2.42289e-05	0.000146054	0.868243	-0.000233568	0.00038793	0.547116	-8.87243e-05	0.000228445	0.697732	-0.000283387	0.000649062	0.662394	-0.000250121	0.000117858	0.0338197	-0.000235799	0.000222244	0.288695	-0.000119279	0.000118221	0.313001	-8.06927e-05	0.0001077	0.453716	0.000165302	0.000269582	0.539759	-	-	-	-	-	-	-	-	-
rs17024393	C	T	0.0258037	0.032035	0.00487167	4.84662e-11	5.1595e-05	-0.00394517	0.00199826	0.0483473	-0.00632764	0.00291206	0.0297881	-0.000287494	0.000347907	0.408604	0.00116315	0.000924069	0.20813	-0.000385183	0.000544168	0.479047	-0.00170497	0.0015461	0.270135	-0.000178498	0.000280746	0.524908	0.000105406	0.000529398	0.84218	-0.000361431	0.000281609	0.199335	-0.000247876	0.000256547	0.333944	-0.000684102	0.000642158	0.286733	-	-	-	-	-	-	-	-	-
rs17115481	A	G	0.268313	-0.0100776	0.00174075	7.07692e-09	3.9876e-05	-0.000244917	0.000714191	0.731652	-0.00113979	0.0010412	0.273654	-2.32978e-05	0.000124392	0.851431	-9.33143e-05	0.000330396	0.777613	0.000132098	0.000194564	0.497173	-0.000127369	0.000552799	0.817776	3.52539e-05	0.000100379	0.725433	-8.85596e-05	0.000189283	0.639879	-8.91931e-05	0.000100688	0.375705	0.000141627	9.17268e-05	0.122586	0.000185215	0.0002296	0.419849	-	-	-	-	-	-	-	-	-
rs1714482	T	A	0.350873	-0.00897704	0.00161279	2.60613e-08	3.67093e-05	0.000319831	0.000661699	0.628849	0.000976156	0.000964662	0.311579	4.03681e-05	0.000115249	0.726136	6.26906e-05	0.00030611	0.83773	-7.61754e-05	0.000180262	0.672601	0.000169546	0.000512165	0.740616	-5.80295e-05	9.30006e-05	0.532648	0.000209526	0.000175369	0.232177	3.76654e-05	9.32866e-05	0.686389	-1.51873e-05	8.49845e-05	0.858168	1.7023e-05	0.000212723	0.936218	-	-	-	-	-	-	-	-	-
rs17200030	T	C	0.0300218	-0.0265901	0.00451034	3.74184e-09	4.11783e-05	-0.00212132	0.00185139	0.251878	0.00154919	0.00269951	0.566052	-0.000362093	0.000322511	0.261554	-0.00124403	0.000856616	0.146428	-0.000378345	0.000504446	0.453243	-6.52136e-05	0.00143324	0.963708	-0.000150081	0.000260253	0.564159	-0.000323128	0.000490754	0.510262	0.00027282	0.000261053	0.29599	5.74355e-05	0.000237821	0.809162	4.88394e-05	0.000595285	0.934612	-	-	-	-	-	-	-	-	-
rs17201144	G	A	0.0538618	-0.0199681	0.00340333	4.43492e-09	4.06386e-05	-0.000265764	0.00139715	0.849138	0.000587636	0.00203655	0.77293	6.47345e-05	0.000243308	0.790193	0.00034211	0.000646245	0.596541	-0.000300463	0.000380562	0.429806	0.000503848	0.00108126	0.641228	0.000525705	0.000196337	0.00741622	-0.000234115	0.000370232	0.527161	0.000203139	0.000196942	0.302324	0.000427593	0.000179414	0.01716	0.000771626	0.000449089	0.085761	-	-	-	-	-	-	-	-	-
rs1724551	A	G	0.511549	-0.00894981	0.00155273	8.22471e-09	4.00282e-05	0.000423837	0.000636932	0.505772	0.000276034	0.000928685	0.766291	0.000265018	0.000110949	0.0169114	0.00037495	0.000294692	0.203252	0.000375808	0.000173538	0.0303451	-0.000508768	0.000493062	0.302142	-5.04027e-05	8.9532e-05	0.573465	-8.54409e-05	0.000168829	0.612801	-0.00021776	8.98067e-05	0.0153191	3.08301e-05	8.18149e-05	0.706302	0.000188651	0.000204789	0.356949	-	-	-	-	-	-	-	-	-
rs17277008	C	T	0.31501	0.014248	0.00165575	7.65049e-18	8.76085e-05	0.000294777	0.000679225	0.664295	0.000346882	0.000990253	0.726117	-0.000257173	0.000118305	0.0297202	-0.000310279	0.00031423	0.323434	-0.00028968	0.000185044	0.117474	0.000200254	0.000525751	0.703285	-7.32297e-05	9.54676e-05	0.443044	9.35662e-05	0.000180022	0.603238	8.64257e-05	9.57612e-05	0.366785	0.000120314	8.72387e-05	0.167852	-0.000143659	0.000218366	0.510615	-	-	-	-	-	-	-	-	-
rs1731259	G	T	0.472011	0.00921439	0.00154228	2.31001e-09	4.23195e-05	-0.000238832	0.000632654	0.705796	3.10357e-05	0.000922445	0.97316	-0.000102716	0.000110205	0.351311	0.000377899	0.000292712	0.196695	-0.000270994	0.000172373	0.115919	-0.000129261	0.00048975	0.791832	-7.30406e-05	8.89304e-05	0.411462	-0.000134558	0.000167695	0.422321	-1.77806e-05	8.9204e-05	0.842009	-3.36527e-06	8.12652e-05	0.966968	0.000197372	0.000203413	0.331897	-	-	-	-	-	-	-	-	-
rs17363646	G	A	0.13473	0.0156812	0.00225224	3.34894e-12	5.7333e-05	0.0014214	0.000924123	0.124023	0.00409976	0.00134722	0.00234151	0.000180046	0.000160955	0.263305	0.000226259	0.000427509	0.596632	0.000339879	0.000251752	0.176999	0.000733377	0.000715282	0.305223	-7.40171e-05	0.000129883	0.568764	0.000371153	0.000244918	0.129668	6.01566e-05	0.000130283	0.644269	0.000118697	0.000118688	0.317275	0.00047991	0.000297085	0.106226	-	-	-	-	-	-	-	-	-
rs17400325	C	T	0.0410019	0.0248385	0.00387827	1.51006e-10	4.8518e-05	-0.00168971	0.00159196	0.288507	-0.00220595	0.00232112	0.341918	-0.000237477	0.000277305	0.39179	-0.000553434	0.000736544	0.452417	-0.000601365	0.000433736	0.165602	-0.00030314	0.00123234	0.805692	0.000106413	0.000223773	0.634403	-0.000160031	0.000421965	0.704501	-4.72592e-05	0.000224461	0.833242	-0.000255417	0.000204485	0.211638	-0.00174058	0.000511834	0.000672279	-	-	-	-	-	-	-	-	-
rs17522826	A	G	0.188784	0.011724	0.00198529	3.52076e-09	4.21001e-05	-0.000231482	0.000814781	0.776331	-0.000705328	0.00118789	0.55267	-4.05656e-05	0.000141918	0.775002	-0.000671165	0.000376943	0.0749874	-5.33225e-05	0.000221976	0.810162	-0.00100277	0.00063068	0.111839	-0.00010876	0.000114521	0.342268	-2.24764e-05	0.000215951	0.917105	-0.000182936	0.000114873	0.111273	-5.40495e-05	0.00010465	0.605521	-0.000138245	0.000261948	0.597669	-	-	-	-	-	-	-	-	-
rs17522870	G	C	0.0682734	-0.0168162	0.00305183	3.58657e-08	3.59771e-05	0.00125803	0.00125227	0.315091	0.00193152	0.00182605	0.290165	-4.44467e-05	0.000218159	0.838561	0.000129202	0.000579448	0.823555	0.000109644	0.000341226	0.747965	0.00147104	0.000969495	0.129185	0.000184711	0.000176044	0.294074	0.000654224	0.000331963	0.0487503	0.000263022	0.000176586	0.13636	0.00016648	0.00016087	0.30073	0.000218447	0.000402672	0.58748	-	-	-	-	-	-	-	-	-
rs17545762	A	G	0.0642148	-0.0177985	0.00313843	1.41957e-08	3.80722e-05	0.00125187	0.00128724	0.330794	0.000480456	0.00187679	0.797952	-6.25394e-05	0.00022422	0.780307	-0.000482179	0.000595547	0.418148	-0.000100317	0.000350707	0.774846	0.0012283	0.000996434	0.217688	-0.000105645	0.000180936	0.5593	0.000326405	0.000341188	0.338733	0.00018049	0.000181492	0.319992	-5.00495e-05	0.00016534	0.762114	0.000386784	0.00041386	0.350007	-	-	-	-	-	-	-	-	-
rs175813	T	C	0.866761	-0.0125498	0.00226946	3.20693e-08	3.63776e-05	-0.000661972	0.000931085	0.477105	9.53553e-05	0.00135742	0.943997	0.000167156	0.000162172	0.302666	4.05074e-05	0.000430742	0.925077	-2.26264e-06	0.000253656	0.992883	-0.000542714	0.000720691	0.451423	4.08232e-05	0.000130866	0.755081	0.000545906	0.000246769	0.0269527	-0.000146322	0.000131268	0.264987	-3.17999e-05	0.000119586	0.790303	-0.000553139	0.000299332	0.0646157	-	-	-	-	-	-	-	-	-
rs17716502	T	C	0.206906	-0.011851	0.00191427	5.99076e-10	4.60933e-05	0.000224935	0.000785348	0.774561	-0.000820356	0.00114511	0.473746	0.000123002	0.000136807	0.368604	0.000288253	0.000363371	0.427618	0.000231455	0.000213982	0.279407	-0.000184669	0.000607971	0.761321	-0.000231817	0.000110397	0.0357427	0.000343817	0.000208174	0.0986191	-6.33167e-07	0.000110737	0.995438	0.00014074	0.000100882	0.162987	-0.000193254	0.000252515	0.444083	-	-	-	-	-	-	-	-	-
rs17761801	A	G	0.203347	-0.0113642	0.00191333	2.86107e-09	4.18422e-05	-0.000527375	0.000784934	0.501666	-0.000401505	0.0011444	0.725707	-9.20336e-05	0.000136722	0.500856	-0.000323202	0.000363145	0.373462	0.000117368	0.000213849	0.583121	4.20355e-05	0.000607593	0.944843	5.617e-05	0.000110329	0.610672	9.95681e-05	0.000208045	0.632231	0.000134634	0.000110668	0.223773	0.000143472	0.000100819	0.154718	7.20576e-05	0.000252358	0.775233	-	-	-	-	-	-	-	-	-
rs17814208	G	A	0.243621	0.0108539	0.00179724	1.55067e-09	4.34166e-05	-0.00120008	0.0007375	0.103688	-0.00175473	0.00107527	0.102703	-0.000198211	0.000128463	0.122846	-0.000320728	0.000341209	0.347231	0.000290745	0.000200931	0.147901	-0.000499757	0.000570891	0.381358	0.000126359	0.000103664	0.222873	-8.41619e-05	0.000195478	0.6668	0.000183386	0.000103983	0.0777964	2.80785e-05	9.47291e-05	0.766918	5.1473e-05	0.000237115	0.828145	-	-	-	-	-	-	-	-	-
rs17828687	A	C	0.574814	-0.010924	0.00156217	2.69881e-12	5.8331e-05	0.000100812	0.000640859	0.875003	-0.00189461	0.000934385	0.0425957	-8.17225e-05	0.000111632	0.464125	-0.000119833	0.000296503	0.686101	2.61253e-05	0.000174606	0.881061	-8.23361e-05	0.000496092	0.868181	0.000104332	9.00819e-05	0.246789	-0.000138373	0.000169866	0.415301	5.29494e-05	9.03591e-05	0.557884	9.97179e-05	8.23174e-05	0.225749	-0.000178842	0.000206047	0.385414	-	-	-	-	-	-	-	-	-
rs17835270	T	C	0.241239	0.0105895	0.00180087	4.10132e-09	4.10519e-05	0.000544081	0.000738802	0.461465	-9.7102e-05	0.00107712	0.928168	0.0001295	0.000128683	0.314251	-0.000252095	0.000341794	0.46078	6.66084e-05	0.000201276	0.740697	-0.000245037	0.000571869	0.668299	3.66632e-05	0.000103842	0.724038	-0.000342099	0.000195812	0.0806249	-0.000274133	0.00010416	0.00849294	0.00017744	9.48909e-05	0.0614938	0.000165065	0.000237521	0.487086	-	-	-	-	-	-	-	-	-
rs1809167	G	A	0.11238	-0.0137474	0.0024385	1.72519e-08	3.7704e-05	5.64855e-05	0.0010003	0.954969	-0.00109616	0.00145832	0.452258	-0.000211979	0.000174226	0.223724	0.00061891	0.000462759	0.181082	-9.75104e-05	0.000272511	0.720476	-0.000893011	0.000774261	0.248758	-0.000272058	0.000140592	0.0529809	-0.000402158	0.000265113	0.129285	9.57133e-05	0.000141025	0.497331	-7.63125e-05	0.000128475	0.55252	-0.000103038	0.000321583	0.748659	-	-	-	-	-	-	-	-	-
rs1813212	G	A	0.4458	-0.00903243	0.00155125	5.79618e-09	4.03131e-05	-0.000116507	0.000636391	0.85474	8.75071e-05	0.000927811	0.924858	-3.53231e-05	0.000110846	0.749978	6.12332e-05	0.000294416	0.835243	-3.47619e-05	0.000173376	0.84109	0.000523269	0.000492599	0.288117	3.72994e-06	8.94478e-05	0.966738	0.000189457	0.00016867	0.261336	-0.000129867	8.97227e-05	0.147777	7.23571e-05	8.17379e-05	0.376031	-0.000347211	0.000204596	0.0896864	-	-	-	-	-	-	-	-	-
rs181895	A	G	0.589165	0.0101282	0.00156352	9.31938e-11	4.96591e-05	0.000132855	0.000641437	0.835915	-0.000409934	0.000935171	0.661132	-4.41746e-05	0.000111725	0.692559	-5.81629e-05	0.000296751	0.844611	-2.11257e-05	0.000174752	0.903778	0.000560073	0.000496506	0.259309	0.000150061	9.01571e-05	0.0960261	-0.000101518	0.000170008	0.550417	3.72715e-05	9.04347e-05	0.68024	1.23075e-05	8.23864e-05	0.881248	0.000172555	0.00020622	0.40273	-	-	-	-	-	-	-	-	-
rs1832007	G	A	0.155092	0.0128827	0.00212734	1.39899e-09	4.34953e-05	0.000679823	0.000872865	0.436074	-0.000172811	0.00127255	0.89198	0.000190935	0.000152031	0.209157	0.000130003	0.000403809	0.747497	0.000282833	0.000237795	0.234283	0.000219127	0.000675629	0.745688	-0.000110643	0.000122683	0.36713	-8.61881e-05	0.000231341	0.709477	-3.04433e-06	0.00012306	0.980264	6.16611e-05	0.000112108	0.582311	-8.55777e-05	0.000280617	0.760394	-	-	-	-	-	-	-	-	-
rs1837367	A	G	0.486237	0.0103503	0.00154774	2.27598e-11	5.35238e-05	0.000704757	0.00063496	0.267032	0.0011941	0.000925748	0.197095	-3.22326e-05	0.0001106	0.770719	5.92489e-05	0.000293762	0.840159	-0.000100347	0.000172991	0.561868	-0.000403064	0.000491504	0.412181	8.94479e-05	8.9249e-05	0.316234	-0.000107512	0.000168295	0.522935	0.000201549	8.9523e-05	0.0243632	0.000104152	8.15562e-05	0.201581	0.00104885	0.000204135	2.77809e-07	-	-	-	-	-	-	-	-	-
rs1841738	G	A	0.520732	-0.0113382	0.00155094	2.66573e-13	6.41669e-05	-0.000292323	0.000636361	0.645972	-0.000266379	0.000927757	0.77402	8.44541e-05	0.000110839	0.44609	1.22589e-05	0.000294399	0.966785	-1.49101e-05	0.000173366	0.931464	-6.1092e-05	0.00049257	0.901294	-0.000114526	8.94424e-05	0.200389	-0.00011825	0.00016866	0.483233	-2.5501e-05	8.97177e-05	0.77623	-1.22709e-05	8.17332e-05	0.880659	0.000128516	0.000204585	0.529887	-	-	-	-	-	-	-	-	-
rs186281175	C	T	0.0342195	0.0273512	0.00424471	1.16826e-10	4.94464e-05	0.000376746	0.001741	0.828679	0.00113651	0.00253843	0.654354	0.000319497	0.000303267	0.292105	0.000480902	0.000805503	0.550494	-0.00017472	0.000474347	0.712622	-0.00223486	0.00134772	0.0972661	-0.000241686	0.000244723	0.323356	0.000996206	0.000461468	0.0308684	8.57953e-05	0.000245476	0.72671	-0.000383949	0.000223629	0.0859982	4.07303e-05	0.000559764	0.941995	-	-	-	-	-	-	-	-	-
rs1864193	A	C	0.141297	-0.0154811	0.00226345	7.9547e-12	5.8158e-05	0.000858251	0.000928466	0.355292	0.00183904	0.00135376	0.174316	-0.000244347	0.000161734	0.130842	0.000412915	0.00042958	0.33645	0.000187401	0.000252972	0.458817	0.000141802	0.00071875	0.843601	0.00013541	0.000130513	0.299494	9.25562e-05	0.000246106	0.706856	-0.000205463	0.000130914	0.116544	-5.32331e-05	0.000119263	0.655346	-0.000475319	0.000298525	0.111335	-	-	-	-	-	-	-	-	-
rs187449369	A	C	0.267836	-0.0209957	0.0017518	4.30961e-33	0.000172889	0.0022517	0.000718881	0.00173502	0.00316772	0.00104813	0.00250917	0.000253076	0.000125221	0.0432774	0.000171906	0.0003326	0.605256	-0.000429955	0.000195861	0.0281493	0.00359788	0.000556454	1.00945e-10	0.000321356	0.000101047	0.00147159	0.000105495	0.000190546	0.579823	0.000196595	0.000101359	0.0524302	5.95741e-05	9.23388e-05	0.518819	-4.66662e-05	0.000231132	0.839993	-	-	-	-	-	-	-	-	-
rs1878528	G	A	0.312753	0.0141548	0.00166322	1.73856e-17	8.61295e-05	0.000379329	0.00068247	0.578335	-0.000387248	0.000995078	0.697156	-5.14946e-06	0.000118882	0.96545	8.3384e-05	0.000315761	0.791724	4.16888e-05	0.000185946	0.822603	0.000689116	0.000528312	0.192107	1.31966e-05	9.59329e-05	0.890588	0.0003505	0.000180898	0.0526784	6.29276e-06	9.62279e-05	0.94786	-4.43487e-06	8.7664e-05	0.959653	0.000143692	0.00021943	0.512569	-	-	-	-	-	-	-	-	-
rs191043842	A	T	0.0168306	-0.035882	0.00600742	2.33228e-09	4.261e-05	-0.00372911	0.00246197	0.129852	-0.00476082	0.00359008	0.184807	-6.07447e-05	0.00042891	0.887376	-0.000339011	0.00113922	0.766022	-0.000516219	0.000670865	0.441607	0.000314647	0.00190607	0.868884	-0.000187866	0.000346111	0.587274	-0.00143869	0.000652652	0.0274985	0.000198459	0.000347176	0.567568	0.000211853	0.000316278	0.502966	-0.00070352	0.00079167	0.37419	-	-	-	-	-	-	-	-	-
rs191800458	C	T	0.0387395	0.0239529	0.00430606	2.65988e-08	4.27308e-05	0.00211502	0.00176701	0.231327	0.000534219	0.00257559	0.835685	0.000382189	0.000307706	0.214215	-0.000275749	0.000817293	0.735821	0.000429537	0.000481289	0.372141	0.000650569	0.00136745	0.63425	-0.000167879	0.000248305	0.498978	0.00128678	0.000468221	0.00599196	9.28362e-06	0.000249069	0.970267	0.000138738	0.000226903	0.540908	-0.000175493	0.000567957	0.757329	-	-	-	-	-	-	-	-	-
rs1926034	A	G	0.37487	0.012842	0.00159269	7.4612e-16	7.72941e-05	6.905e-05	0.000653483	0.915848	-0.000230892	0.000952781	0.808521	0.000117327	0.000113829	0.302666	-0.000141795	0.000302339	0.639074	0.000191892	0.000178042	0.281127	0.000202432	0.000505856	0.689027	4.47809e-05	9.1855e-05	0.625892	3.65792e-05	0.000173209	0.832743	9.54976e-05	9.21375e-05	0.299984	-7.98892e-05	8.39376e-05	0.341215	8.68322e-05	0.000210103	0.679399	-	-	-	-	-	-	-	-	-
rs1927636	C	G	0.356082	0.00967022	0.00162589	2.7225e-09	4.28828e-05	-0.000339815	0.000666963	0.610405	0.000979088	0.00097234	0.313964	0.000117333	0.000116166	0.312473	3.92376e-05	0.000308546	0.898807	0.000368528	0.000181696	0.0425339	0.000482937	0.000516241	0.349538	5.95021e-06	9.37409e-05	0.949388	0.00022789	0.000176765	0.197321	5.24702e-05	9.40291e-05	0.576831	-3.74515e-05	8.56609e-05	0.661962	0.000181551	0.000214416	0.397151	-	-	-	-	-	-	-	-	-
rs1929848	T	G	0.858297	0.0190631	0.00220852	6.07295e-18	8.83962e-05	0.000803432	0.000905874	0.375126	-0.000745206	0.00132083	0.572622	-0.000141985	0.0001578	0.36824	-0.000547398	0.000419129	0.191541	0.000249651	0.000246818	0.311788	0.00043423	0.000701263	0.535778	0.000145678	0.000127338	0.252612	-0.000276323	0.000240118	0.249825	-1.06755e-05	0.000127729	0.933391	2.93942e-05	0.000116362	0.80057	0.000420398	0.000291263	0.148919	-	-	-	-	-	-	-	-	-
rs1941697	A	G	0.450256	0.0093755	0.00154502	1.29472e-09	4.3515e-05	0.000208717	0.000633889	0.741956	0.000111455	0.000924214	0.904012	-6.2198e-05	0.000110416	0.573227	-5.83854e-05	0.000293274	0.842199	-8.18234e-05	0.000172704	0.635658	-0.000717951	0.000490688	0.143426	-2.77424e-05	8.9101e-05	0.755528	-1.47045e-05	0.000168016	0.930259	-9.45384e-05	8.93749e-05	0.29016	-5.90868e-05	8.1421e-05	0.468026	0.000101969	0.000203803	0.616843	-	-	-	-	-	-	-	-	-
rs1950210	A	G	0.741525	-0.00960359	0.00176091	4.93514e-08	3.53542e-05	-0.00160358	0.000722504	0.0264546	0.000862023	0.00105337	0.413158	0.000163334	0.000125846	0.194326	0.000241557	0.000334258	0.469886	0.000234651	0.000196838	0.233222	-0.000611551	0.000559261	0.274175	5.08513e-05	0.000101553	0.616555	-8.09199e-05	0.000191496	0.672611	-0.000197851	0.000101864	0.0521019	-7.84905e-05	9.27993e-05	0.39766	-0.000273685	0.000232284	0.238704	-	-	-	-	-	-	-	-	-
rs1967315	A	G	0.268872	0.0120783	0.0017489	4.9848e-12	5.73562e-05	0.00246325	0.000717504	0.000596838	0.0017067	0.00104607	0.102776	-0.000145579	0.000124974	0.244073	0.000236604	0.000331942	0.475978	0.00010795	0.000195475	0.580779	-0.000262783	0.000555387	0.636104	0.000304311	0.000100848	0.00254857	0.000159419	0.000190169	0.401863	2.28489e-07	0.000101159	0.998198	3.80532e-05	9.21564e-05	0.679666	0.000695178	0.000230672	0.00258095	-	-	-	-	-	-	-	-	-
rs1969844	T	C	0.366929	0.0104464	0.00160273	7.13972e-11	5.06988e-05	7.41432e-05	0.000657529	0.910221	-0.000211548	0.000958669	0.825351	-4.5911e-05	0.000114533	0.688527	0.000287838	0.000304207	0.344053	0.000203812	0.000179142	0.255241	-0.00067572	0.000508981	0.184314	-9.07581e-05	9.24226e-05	0.326105	0.000410501	0.000174279	0.0185018	-0.000108929	9.27069e-05	0.240001	-2.69937e-05	8.44565e-05	0.749259	-0.000441511	0.0002114	0.0367525	-	-	-	-	-	-	-	-	-
rs197419	C	A	0.390331	0.00947642	0.00157727	1.87865e-09	4.27411e-05	0.000359497	0.000647143	0.578544	-5.65847e-05	0.000943527	0.952178	3.45978e-05	0.000112724	0.7589	-6.88189e-05	0.000299403	0.818205	-0.00021113	0.000176313	0.231122	0.000267461	0.000500943	0.593401	-8.14453e-05	9.09629e-05	0.370591	3.02501e-05	0.000171527	0.860014	0.000161823	9.12424e-05	0.076139	4.7303e-05	8.31225e-05	0.569305	3.42948e-05	0.000208062	0.869078	-	-	-	-	-	-	-	-	-
rs2005172	C	A	0.640036	0.0213388	0.0016224	1.67929e-39	0.000209814	0.000704646	0.000665621	0.289769	0.00118047	0.000970508	0.223855	9.95674e-05	0.000115947	0.390489	0.000456335	0.000307964	0.1384	4.06253e-05	0.000181355	0.82275	0.000343691	0.000515269	0.504764	0.000105269	9.35641e-05	0.260545	4.57093e-05	0.000176433	0.795577	-2.01013e-05	9.3852e-05	0.830406	-0.000107242	8.54994e-05	0.209735	0.000278264	0.000214012	0.193525	-	-	-	-	-	-	-	-	-
rs2009416	T	C	0.359177	-0.00901918	0.00160408	1.88179e-08	3.74465e-05	-0.000704153	0.000658133	0.284654	-0.00164939	0.000959512	0.0856178	6.78638e-05	0.000114634	0.553847	-0.000102722	0.000304476	0.735836	0.000124475	0.000179301	0.48754	-0.00113578	0.000509428	0.0257801	0.000170621	9.25039e-05	0.0651158	0.000166546	0.000174434	0.339688	-1.5809e-05	9.27889e-05	0.864714	-9.4163e-06	8.4531e-05	0.911304	-0.00020859	0.000211588	0.324216	-	-	-	-	-	-	-	-	-
rs201760354	C	T	0.107978	0.0149355	0.00260199	9.4748e-09	4.29715e-05	-0.000594899	0.00106754	0.577348	-0.00258407	0.00155625	0.0968245	0.000192495	0.000185926	0.300514	1.49218e-05	0.000493835	0.975895	-0.000103686	0.00029081	0.721435	-0.000115534	0.000826255	0.888795	9.08925e-05	0.000150034	0.54464	-0.000254257	0.000282917	0.368813	-7.29551e-05	0.000150496	0.627843	0.000194877	0.000137102	0.1552	5.01478e-05	0.000343178	0.883821	-	-	-	-	-	-	-	-	-
rs201951562	C	A	0.276374	-0.0106315	0.00178916	2.81496e-09	4.52096e-05	0.000289659	0.000734148	0.693174	-0.000233838	0.00107036	0.827066	-3.92076e-05	0.000127876	0.759144	0.000343962	0.00033965	0.311205	-0.000143548	0.000200014	0.472949	0.00022604	0.000568283	0.690808	-7.40099e-05	0.000103191	0.473241	0.000272971	0.000194584	0.160665	-0.000113335	0.000103508	0.273542	5.7904e-07	9.42962e-05	0.995101	4.14099e-05	0.000236031	0.860732	-	-	-	-	-	-	-	-	-
rs204883	A	G	0.380319	-0.0156774	0.00158344	4.1558e-23	0.00011585	0.000581637	0.000649605	0.37059	0.000546864	0.00094718	0.563696	-5.47409e-05	0.00011316	0.628565	0.000369269	0.000300562	0.219223	-0.000107461	0.000176995	0.54376	-0.000103345	0.000502883	0.837177	1.07633e-05	9.13151e-05	0.906171	0.000162369	0.000172191	0.345703	0.000121734	9.15958e-05	0.183837	9.33433e-05	8.34442e-05	0.263298	-0.000664287	0.000208865	0.00147053	-	-	-	-	-	-	-	-	-
rs2058063	C	T	0.113087	-0.0176675	0.00243203	3.75222e-13	6.26144e-05	0.00146255	0.00099806	0.142815	-0.00143093	0.00145475	0.325299	-3.7598e-05	0.000173799	0.828731	0.000505809	0.000461624	0.273203	4.14854e-05	0.000271843	0.878707	-0.000538351	0.000772363	0.485792	6.09131e-05	0.000140248	0.664054	-2.38088e-05	0.000264464	0.928266	-0.000215576	0.000140679	0.125426	-6.06738e-05	0.00012816	0.635912	-0.00020769	0.000320794	0.517358	-	-	-	-	-	-	-	-	-
rs2059489	A	G	0.440264	0.00882492	0.00156344	1.65731e-08	3.83838e-05	0.000977384	0.00064131	0.127499	0.000800677	0.000934989	0.391805	5.35391e-05	0.000111704	0.631728	0.000552782	0.000296693	0.0624425	7.47221e-05	0.000174718	0.668889	-0.000273913	0.000496411	0.581094	-9.63683e-06	9.01399e-05	0.914861	0.000112084	0.000169975	0.509631	-0.000227152	9.04164e-05	0.0119956	0.000162252	8.237e-05	0.0488619	0.000378358	0.000206179	0.0664922	-	-	-	-	-	-	-	-	-
rs2062316	G	A	0.445725	0.0110435	0.00154981	1.03751e-12	6.02609e-05	0.0007458	0.000635789	0.240785	-0.000196774	0.00092695	0.831888	-0.00010099	0.000110743	0.361807	0.000156287	0.000294143	0.59519	0.000106664	0.000173215	0.538035	0.00108144	0.000492139	0.0279903	-0.000129737	8.93646e-05	0.146567	-5.26082e-05	0.000168514	0.754897	6.61134e-05	8.96396e-05	0.460791	6.74276e-05	8.1662e-05	0.40898	-0.000448138	0.000204405	0.0283513	-	-	-	-	-	-	-	-	-
rs2062506	G	A	0.736075	0.0181119	0.00174713	3.54469e-25	0.000127456	-0.000795659	0.000716824	0.267009	-0.000982767	0.00104508	0.347025	-6.74313e-05	0.000124856	0.589147	5.1243e-06	0.000331628	0.987672	-0.000301774	0.000195289	0.122282	-0.000199791	0.00055486	0.718792	7.04474e-05	0.000100753	0.484423	-9.39714e-05	0.000189989	0.620872	-0.000151274	0.000101063	0.134439	0.000158805	9.20686e-05	0.084555	-0.000426197	0.000230455	0.064405	-	-	-	-	-	-	-	-	-
rs2069408	G	A	0.338653	-0.0133795	0.00162674	1.96277e-16	8.01852e-05	-0.00109336	0.000667303	0.101325	-0.00192364	0.000972931	0.0480242	-0.000239486	0.000116236	0.0393675	0.000111467	0.000308735	0.718067	-0.000190276	0.000181808	0.295295	-0.000756417	0.000516556	0.1431	0.000110938	9.3798e-05	0.236917	7.98092e-05	0.000176874	0.65183	4.22681e-05	9.40867e-05	0.653255	-3.1881e-05	8.57133e-05	0.709931	-0.000445331	0.000214546	0.0379236	-	-	-	-	-	-	-	-	-
rs2075060	A	G	0.561787	0.0108541	0.00155427	2.88676e-12	5.80062e-05	0.000528807	0.0006376	0.406895	-0.000210818	0.000929601	0.820592	2.64894e-05	0.00011106	0.811482	0.000174252	0.000294984	0.554709	0.000179881	0.00017371	0.300425	3.08164e-05	0.00049355	0.950214	8.18832e-05	8.96203e-05	0.360892	-0.000190136	0.000168995	0.260548	3.87051e-05	8.9896e-05	0.666793	-0.000169865	8.18952e-05	0.0380641	-0.000234745	0.000204991	0.252148	-	-	-	-	-	-	-	-	-
rs2102278	G	A	0.322923	0.011903	0.00165032	5.50211e-13	6.19555e-05	0.000252705	0.000677191	0.709025	0.00258536	0.000987296	0.00882871	1.71128e-05	0.000117954	0.884647	0.00048908	0.000313294	0.118503	7.54716e-05	0.000184494	0.682486	0.00107657	0.000524183	0.0399947	4.32363e-05	9.51835e-05	0.649656	9.91966e-05	0.000179486	0.580489	-5.04842e-05	9.54763e-05	0.596971	0.000114279	8.69791e-05	0.188891	-0.000140156	0.000217716	0.519735	-	-	-	-	-	-	-	-	-
rs2106928	G	C	0.265646	0.00968512	0.00175148	3.21053e-08	3.65973e-05	-0.000582397	0.000718483	0.4176	0.00110624	0.00104757	0.290968	7.75109e-05	0.000125154	0.535702	0.000481926	0.000332418	0.147126	-0.00022057	0.000195755	0.259843	0.000252226	0.000556184	0.650193	3.7859e-05	0.000100994	0.707761	0.000225488	0.000190442	0.236404	-2.27012e-05	0.000101304	0.822688	-1.76465e-05	9.22886e-05	0.848361	0.000244192	0.000231006	0.290474	-	-	-	-	-	-	-	-	-
rs2106929	T	G	0.134617	0.0134188	0.00227156	3.48046e-09	4.19533e-05	0.00109833	0.000931494	0.238358	0.0011125	0.00135811	0.412697	0.000167389	0.000162253	0.302234	0.000443809	0.000430958	0.303095	2.40659e-05	0.000253784	0.924451	0.000198823	0.000721054	0.782748	-6.48421e-05	0.000130931	0.620433	0.000147717	0.000246895	0.54964	5.73475e-07	0.000131334	0.996516	3.39946e-05	0.000119646	0.776313	-5.87867e-05	0.000299484	0.84438	-	-	-	-	-	-	-	-	-
rs2115459	C	T	0.528898	-0.0107697	0.00154672	3.33851e-12	5.77995e-05	-0.000675819	0.00063457	0.286875	-0.000939207	0.000925212	0.310046	-1.19305e-05	0.000110536	0.914048	-0.000424515	0.000293591	0.148195	-9.70653e-05	0.000172891	0.574507	-0.000471768	0.000491219	0.336853	-0.000102915	8.91972e-05	0.248584	-0.00023898	0.000168197	0.155368	7.11977e-05	8.94716e-05	0.426174	0.000123138	8.15088e-05	0.130857	0.000115813	0.000204024	0.570276	-	-	-	-	-	-	-	-	-
rs2122823	T	C	0.209908	0.0113316	0.00194416	5.59722e-09	4.25911e-05	0.00141476	0.000797426	0.0760377	0.000376087	0.00116267	0.746342	-9.57602e-05	0.000138905	0.490575	0.000791545	0.00036894	0.0319173	9.37687e-05	0.000217264	0.66604	-0.000254775	0.000617293	0.679805	2.61022e-05	0.00011209	0.815864	0.000161135	0.000211366	0.445851	5.39898e-05	0.000112435	0.631095	-6.86486e-05	0.000102429	0.502725	0.000220738	0.000256387	0.389262	-	-	-	-	-	-	-	-	-
rs213656	G	T	0.592614	-0.00999672	0.00157255	2.0595e-10	4.82529e-05	-0.000518957	0.000645309	0.421282	-0.000577053	0.000940776	0.539626	-0.000132976	0.000112395	0.236765	0.000356617	0.00029853	0.232253	2.93409e-05	0.000175799	0.867449	-8.78776e-07	0.000499483	0.998596	9.74416e-05	9.06977e-05	0.282664	-0.000176794	0.000171027	0.301267	4.04797e-05	9.09767e-05	0.656359	-4.73777e-05	8.28802e-05	0.567566	9.34753e-05	0.000207456	0.652293	-	-	-	-	-	-	-	-	-
rs2142331	T	C	0.601375	-0.0138811	0.00157384	1.15084e-18	9.23821e-05	8.34894e-05	0.00064557	0.897099	-0.00133303	0.000941251	0.156708	6.14464e-05	0.000112452	0.584775	0.000511619	0.00029868	0.0867256	-9.89743e-05	0.000175888	0.573631	-0.000704748	0.000499735	0.158469	2.38594e-06	9.07438e-05	0.979024	-0.000484088	0.000171112	0.0046686	-2.05893e-05	9.10229e-05	0.821046	-1.55191e-06	8.29222e-05	0.985068	-0.000308325	0.00020756	0.13742	-	-	-	-	-	-	-	-	-
rs216193	G	A	0.624378	-0.00953939	0.00158675	1.83526e-09	4.26845e-05	0.000110665	0.000651012	0.865019	0.00265312	0.000949116	0.00518447	0.000266093	0.000113392	0.0189424	6.18595e-05	0.000301179	0.837267	0.000178397	0.000177359	0.314486	0.000613611	0.000503915	0.223343	4.94252e-05	9.15027e-05	0.589094	-3.14757e-05	0.000172545	0.855253	-1.43188e-05	9.17841e-05	0.876029	-7.64636e-05	8.36156e-05	0.360473	0.000297212	0.000209296	0.155593	-	-	-	-	-	-	-	-	-
rs2186457	T	C	0.385293	-0.0101899	0.00158021	1.13153e-10	4.91846e-05	9.09274e-05	0.000648257	0.888451	0.00107676	0.00094507	0.254561	4.26639e-05	0.000112908	0.705532	-4.74285e-05	0.000299893	0.874338	-0.000261658	0.000176601	0.138438	0.000297459	0.000501763	0.553298	2.731e-05	9.11119e-05	0.764375	0.000117623	0.000171808	0.493586	4.20496e-05	9.13921e-05	0.645444	-7.63652e-07	8.32586e-05	0.992682	3.62592e-05	0.000208403	0.861877	-	-	-	-	-	-	-	-	-
rs2235734	G	T	0.349341	-0.00891542	0.00161228	3.21035e-08	3.6134e-05	-0.000515985	0.000661548	0.435411	-0.00104362	0.000964503	0.279241	-9.13478e-05	0.00011523	0.427926	-0.000179896	0.000306059	0.55668	0.000366429	0.000180232	0.0420433	-0.000226317	0.000512081	0.658521	-0.000123403	9.29851e-05	0.184467	8.12172e-05	0.000175341	0.643224	-7.40986e-05	9.32712e-05	0.426939	-6.94795e-06	8.49705e-05	0.934831	9.12843e-06	0.000212688	0.965766	-	-	-	-	-	-	-	-	-
rs223942	G	A	0.615261	-0.010428	0.00158076	4.20607e-11	5.14823e-05	-0.00103766	0.000648509	0.109584	-0.000826087	0.000945491	0.382276	8.49699e-05	0.000112958	0.451917	-4.62527e-05	0.000300026	0.877482	-4.49144e-05	0.00017668	0.799331	-0.000804253	0.000501985	0.109124	-4.21789e-05	9.11524e-05	0.643558	0.000270632	0.000171884	0.115371	1.21267e-05	9.14327e-05	0.894486	-0.000111728	8.32954e-05	0.179809	0.000244987	0.000208495	0.239985	-	-	-	-	-	-	-	-	-
rs2239647	C	A	0.551169	-0.00920399	0.00154809	2.76071e-09	4.19131e-05	-0.000952263	0.000635232	0.133854	-0.000964814	0.000926128	0.297518	-0.000209207	0.000110644	0.0586508	-1.02796e-05	0.000293882	0.972097	-0.000202233	0.000173061	0.242581	-2.00658e-05	0.000491706	0.967448	-4.91076e-06	8.92856e-05	0.956138	-3.03188e-05	0.000168364	0.857091	0.000182683	8.95597e-05	0.0413723	-3.48708e-05	8.15897e-05	0.669094	2.07332e-06	0.000204226	0.9919	-	-	-	-	-	-	-	-	-
rs224045	C	T	0.583536	-0.00883618	0.00156561	1.66327e-08	3.79493e-05	-0.00026934	0.000642241	0.674943	-4.4085e-06	0.00093637	0.996244	-2.36306e-05	0.000111869	0.832703	-0.000304547	0.000297131	0.305384	-3.0979e-06	0.000174976	0.985874	-0.000197941	0.000497144	0.690516	0.000105092	9.02728e-05	0.244358	-0.000147772	0.000170226	0.385346	-6.10779e-05	9.05506e-05	0.499983	-0.000159482	8.24916e-05	0.053199	-0.000477252	0.000206483	0.0208145	-	-	-	-	-	-	-	-	-
rs225116	A	G	0.340014	-0.0108932	0.00163504	2.6993e-11	5.32565e-05	0.000607817	0.000670826	0.364898	8.86024e-05	0.000978085	0.92782	7.68069e-05	0.000116852	0.510988	-0.000208519	0.000310369	0.501683	0.000252826	0.00018277	0.166574	6.07048e-05	0.000519291	0.90694	7.33903e-05	9.42945e-05	0.436387	3.47683e-05	0.00017781	0.844973	-3.08437e-05	9.45846e-05	0.744352	-6.51831e-05	8.61669e-05	0.449365	-0.000282677	0.000215682	0.189988	-	-	-	-	-	-	-	-	-
rs2252720	T	C	0.673207	-0.0129063	0.00165327	5.89402e-15	7.32917e-05	-0.000512468	0.000678213	0.449881	0.000384765	0.000988816	0.69719	-0.000229111	0.000118134	0.052451	0.000215815	0.000313774	0.491577	-0.000497732	0.000184774	0.00706598	-6.11337e-05	0.000524988	0.907298	-8.42731e-05	9.5329e-05	0.376684	-7.37552e-05	0.00017976	0.681588	-5.10993e-05	9.56223e-05	0.593074	-3.68239e-06	8.71123e-05	0.966282	-3.76963e-05	0.000218049	0.862746	-	-	-	-	-	-	-	-	-
rs2270894	G	C	0.204212	-0.0175674	0.00198057	7.35613e-19	0.000100305	-0.00163229	0.000812816	0.0446243	-0.00139321	0.00118507	0.239743	-0.000100177	0.000141581	0.479218	0.000346531	0.00037605	0.356789	0.000440987	0.000221448	0.04644	0.000933625	0.000629184	0.137845	-1.4203e-05	0.00011425	0.901066	-5.50171e-05	0.000215439	0.798435	-0.000114874	0.000114601	0.31616	-2.35204e-05	0.000104402	0.821756	-0.000210371	0.000261326	0.420813	-	-	-	-	-	-	-	-	-
rs2271998	T	C	0.405623	0.0104249	0.00157148	3.27623e-11	5.24033e-05	0.000665455	0.000644955	0.302174	0.00138142	0.000940276	0.141789	0.000117941	0.000112335	0.293764	0.000352327	0.000298371	0.23767	0.000245051	0.000175705	0.163117	-0.000436853	0.000499218	0.381534	-7.25958e-06	9.06498e-05	0.936171	0.000280862	0.000170936	0.100367	6.16511e-05	9.09285e-05	0.497762	-5.54108e-06	8.28363e-05	0.946668	-5.20012e-05	0.000207346	0.801973	-	-	-	-	-	-	-	-	-
rs2274116	T	C	0.344396	-0.00906252	0.00162853	2.6255e-08	3.70875e-05	-0.000122846	0.000667916	0.854073	0.000354995	0.000973832	0.715459	0.000112133	0.000116344	0.335143	-4.27587e-05	0.000309019	0.889949	-0.000485175	0.000181974	0.00767228	-0.000460333	0.000517032	0.373285	8.69894e-05	9.38844e-05	0.354157	0.000271636	0.000177036	0.124943	-7.51464e-05	9.41732e-05	0.424895	5.07182e-05	8.57922e-05	0.554404	7.78836e-06	0.000214745	0.971069	-	-	-	-	-	-	-	-	-
rs2277339	G	T	0.103459	-0.0185304	0.00252728	2.26985e-13	6.36998e-05	0.000389608	0.00103708	0.707156	0.000427362	0.0015121	0.777463	7.33992e-05	0.000180652	0.684521	-0.000178955	0.000479826	0.70918	0.00014696	0.000282561	0.602994	0.00137412	0.000802813	0.0869657	-0.000203138	0.000145778	0.163476	0.000364566	0.00027489	0.184767	0.000174792	0.000146226	0.23195	-0.000187437	0.000133212	0.159411	2.86922e-05	0.000333443	0.931428	-	-	-	-	-	-	-	-	-
rs2280940	T	C	0.690598	0.0108523	0.00168438	1.17382e-10	5.03294e-05	-0.000397949	0.000690985	0.564673	0.000673505	0.00100746	0.503805	4.94846e-05	0.000120362	0.680977	0.000208031	0.000319691	0.515224	0.000152349	0.00018826	0.418375	0.000472997	0.000534889	0.37654	-2.84462e-06	9.71269e-05	0.976635	-6.53744e-05	0.000183151	0.721134	-2.47133e-05	9.74257e-05	0.799756	-7.71536e-05	8.87551e-05	0.384691	-0.000129238	0.000222161	0.560749	-	-	-	-	-	-	-	-	-
rs2290345	T	C	0.172277	0.0118088	0.0020462	7.8824e-09	3.97698e-05	0.000415162	0.000839181	0.620796	-7.1351e-05	0.00122366	0.953502	4.02108e-05	0.000146191	0.783273	-4.53399e-05	0.000388294	0.907045	-5.90525e-05	0.000228659	0.79621	-0.000340394	0.000649671	0.600315	-4.43789e-05	0.000117969	0.706776	0.00033434	0.000222452	0.132847	4.76941e-05	0.000118332	0.68691	0.000115141	0.000107801	0.285481	-0.00054426	0.000269834	0.0436941	-	-	-	-	-	-	-	-	-
rs2293576	A	G	0.331862	-0.0100583	0.00163403	7.49172e-10	4.48645e-05	0.000151148	0.000670501	0.821648	0.000220641	0.000977527	0.821424	0.000139485	0.000116785	0.232333	-0.000277827	0.000310191	0.370433	0.000481432	0.000182665	0.00839902	0.00129653	0.00051899	0.0124838	9.99162e-05	9.42406e-05	0.289043	0.000304089	0.000177707	0.0870496	6.71254e-05	9.45306e-05	0.477648	-0.000130077	8.61175e-05	0.130927	-0.000155101	0.00021556	0.471817	-	-	-	-	-	-	-	-	-
rs2296316	C	T	0.464525	-0.0111549	0.00155463	7.23058e-13	6.19027e-05	0.000810712	0.000637737	0.203647	-0.000418285	0.000929815	0.652813	-2.80741e-05	0.000111085	0.800481	6.08441e-05	0.000295052	0.836623	-6.04118e-05	0.000173751	0.728071	0.000560314	0.000493662	0.25637	8.31302e-05	8.96409e-05	0.353736	-0.000117073	0.000169034	0.488561	-5.80096e-05	8.99167e-05	0.518832	-4.32069e-05	8.19145e-05	0.597872	-5.72626e-05	0.000205039	0.780032	-	-	-	-	-	-	-	-	-
rs2298333	T	C	0.56968	-0.0132249	0.00155673	1.98114e-17	8.57506e-05	-0.000703997	0.000638892	0.270505	0.00131914	0.000931459	0.156714	-0.00017137	0.000111282	0.12357	-0.000257256	0.000295574	0.384104	-0.000130451	0.000174058	0.453576	0.000408783	0.000494537	0.408466	-0.000127271	8.97995e-05	0.156402	6.28033e-05	0.000169334	0.710724	2.35868e-05	9.00759e-05	0.793433	7.42789e-05	8.20594e-05	0.365369	5.99354e-05	0.000205402	0.770442	-	-	-	-	-	-	-	-	-
rs2307111	C	T	0.392944	-0.0200604	0.00157701	4.63414e-37	0.000191986	0.000103524	0.000647113	0.872898	-0.000702857	0.000943447	0.456279	3.95289e-05	0.000112714	0.725813	-0.00021111	0.000299377	0.480709	4.22897e-06	0.000176298	0.980862	4.86906e-05	0.000500901	0.922563	0.000114538	9.09551e-05	0.207931	0.000121423	0.000171513	0.478976	-0.000117831	9.12348e-05	0.196527	-4.36639e-05	8.31154e-05	0.599347	0.00013399	0.000208045	0.519546	-	-	-	-	-	-	-	-	-
rs2319817	A	G	0.118588	0.0171941	0.0024489	2.20412e-12	6.18029e-05	0.000818	0.00100444	0.415427	0.00275183	0.00146444	0.0602321	0.000207965	0.000174958	0.234577	0.000176691	0.000464704	0.703781	8.43305e-05	0.000273656	0.757959	-0.000711874	0.000777515	0.35989	-4.10543e-05	0.000141184	0.771215	0.00023645	0.000266228	0.374461	1.70164e-05	0.000141618	0.904359	0.000224145	0.000129014	0.0823234	-2.77418e-05	0.000322934	0.931542	-	-	-	-	-	-	-	-	-
rs2362501	A	G	0.407035	-0.0101548	0.00158864	1.63782e-10	4.97776e-05	0.00071912	0.000651727	0.269851	0.000892155	0.000950178	0.347765	-0.000138668	0.000113518	0.221879	-0.00018462	0.000301514	0.540333	-0.000157331	0.000177556	0.375568	-0.000970947	0.000504473	0.0542706	2.84612e-05	9.16043e-05	0.756031	-0.000111333	0.000172737	0.519235	-1.8028e-05	9.1886e-05	0.844454	0.000130169	8.37083e-05	0.119941	5.71244e-05	0.000209529	0.785136	-	-	-	-	-	-	-	-	-
rs2363081	A	G	0.510555	-0.0112837	0.00154361	2.67857e-13	6.36326e-05	-0.000428275	0.000633268	0.498854	-0.0017631	0.000923345	0.0562022	-3.37778e-05	0.000110313	0.759453	1.17062e-05	0.000293	0.968131	-0.000310428	0.000172542	0.0719964	0.000311073	0.00049023	0.525726	3.10628e-05	8.90176e-05	0.727126	-0.000139057	0.000167859	0.407436	-0.000280924	8.92902e-05	0.00165429	3.25644e-05	8.13448e-05	0.688917	0.000215693	0.000203612	0.28945	-	-	-	-	-	-	-	-	-
rs2396348	T	C	0.302211	0.0108145	0.00167956	1.2048e-10	4.93262e-05	0.00010177	0.000689175	0.882603	-0.000352635	0.00100469	0.725596	4.27793e-05	0.00012003	0.721538	-8.93142e-05	0.000318811	0.779364	0.000105966	0.000187742	0.572467	-0.000498362	0.000533415	0.350157	-0.000146958	9.68591e-05	0.129207	-4.05575e-05	0.000182646	0.824271	-0.000217379	9.71566e-05	0.0252602	-9.44177e-06	8.85107e-05	0.915048	7.01562e-06	0.000221549	0.974738	-	-	-	-	-	-	-	-	-
rs240764	A	G	0.46735	0.0088626	0.00155269	1.14474e-08	3.91054e-05	0.000428245	0.000637186	0.501528	0.00303211	0.000928935	0.00109834	0.000184165	0.000110981	0.0970326	0.000211826	0.000294777	0.472389	-0.000163355	0.000173589	0.346683	0.00054874	0.000493203	0.265878	6.0994e-05	8.95575e-05	0.495834	0.000380454	0.000168876	0.0242683	0.000206143	8.98323e-05	0.0217478	3.34515e-05	8.18382e-05	0.682722	0.000361093	0.000204847	0.0779444	-	-	-	-	-	-	-	-	-
rs2408507	G	A	0.607252	0.0155311	0.00157709	7.04182e-23	0.000115058	0.0010397	0.000647007	0.10807	0.00102772	0.000943302	0.275937	0.000168546	0.000112696	0.134765	-5.62991e-05	0.000299332	0.850812	-3.41678e-05	0.000176271	0.846304	7.92876e-05	0.000500825	0.874209	0.000126407	9.09412e-05	0.164535	0.000122922	0.000171486	0.473498	-1.54429e-05	9.12211e-05	0.865568	-7.29501e-06	8.31028e-05	0.930049	2.1351e-05	0.000208013	0.918247	-	-	-	-	-	-	-	-	-
rs2411453	G	T	0.595702	-0.015102	0.00157153	7.31955e-22	0.000109857	-0.000153383	0.000644694	0.811947	-0.000380924	0.000939898	0.68527	-0.000100417	0.00011229	0.371179	-0.000191629	0.000298251	0.520543	-0.000325039	0.000175634	0.0642192	0.000743583	0.000499015	0.136199	-3.85794e-05	9.06131e-05	0.670284	-0.000434991	0.000170866	0.0109032	-0.000146189	9.08915e-05	0.10775	6.24787e-05	8.28027e-05	0.45052	-0.000145134	0.000207262	0.483775	-	-	-	-	-	-	-	-	-
rs2417998	G	C	0.706825	-0.0117325	0.00169809	4.88121e-12	5.70493e-05	0.000124446	0.000696557	0.858206	-0.000968723	0.00101559	0.340157	-9.18592e-05	0.000121332	0.448998	-4.28992e-05	0.000322269	0.894102	-0.000219324	0.000189778	0.247811	0.000499734	0.000539201	0.354029	3.09154e-05	9.79101e-05	0.75219	-0.000204933	0.000184627	0.267008	-7.28041e-05	9.82111e-05	0.458511	-3.09247e-05	8.94708e-05	0.729613	-0.000134235	0.000223953	0.548912	-	-	-	-	-	-	-	-	-
rs2439823	G	A	0.546911	0.00950644	0.00155043	8.7146e-10	4.47884e-05	0.000175014	0.000636054	0.783196	-0.000233857	0.000927324	0.800899	9.70852e-05	0.000110788	0.380858	-6.19522e-06	0.000294261	0.983203	0.000138622	0.000173285	0.42373	5.3377e-05	0.000492341	0.913667	-0.000212269	8.94002e-05	0.0175794	0.000129666	0.000168582	0.441801	-9.63172e-06	8.96759e-05	0.914467	9.72239e-05	8.16949e-05	0.234014	0.000174137	0.000204489	0.394454	-	-	-	-	-	-	-	-	-
rs2446997	G	A	0.546205	0.0095659	0.00155376	7.44026e-10	4.53625e-05	0.000805964	0.000637493	0.206133	-0.0012621	0.000929368	0.174458	-1.6667e-05	0.000111032	0.880678	-0.0001152	0.00029491	0.696072	-0.000205402	0.000173667	0.236914	-0.000443795	0.000493426	0.368432	4.07638e-05	8.95981e-05	0.649136	0.000274921	0.000168953	0.103695	2.98472e-05	8.98737e-05	0.739813	6.3797e-05	8.18752e-05	0.435864	-5.30667e-05	0.00020494	0.795684	-	-	-	-	-	-	-	-	-
rs2516494	T	C	0.165932	-0.0138732	0.002072	2.15191e-11	5.32739e-05	-0.00061814	0.000850054	0.467118	-0.00057711	0.00123947	0.641496	-0.000246789	0.00014808	0.0955961	-0.000594843	0.000393313	0.130435	-0.000335487	0.000231615	0.147487	-0.000294243	0.00065807	0.654781	-0.000185927	0.000119494	0.11972	-0.000122607	0.000225329	0.586357	1.18256e-05	0.000119862	0.921408	0.000130493	0.000109195	0.232068	-0.000338087	0.000273323	0.216107	-	-	-	-	-	-	-	-	-
rs2533879	A	G	0.30147	-0.0232028	0.0016774	1.66294e-43	0.000226746	0.000183184	0.000688467	0.790182	-0.00120835	0.00100377	0.228664	-4.3527e-05	0.000119921	0.716632	-0.000704671	0.000318518	0.0269434	-7.31452e-05	0.000187571	0.696566	-6.04263e-05	0.000532929	0.909725	-6.00123e-05	9.67709e-05	0.535161	-1.14961e-05	0.000182479	0.949767	-8.47635e-05	9.70685e-05	0.382536	-7.69873e-05	8.84298e-05	0.383971	-0.000149773	0.000221347	0.498632	-	-	-	-	-	-	-	-	-
rs2539999	C	T	0.28591	0.017112	0.00170593	1.12308e-23	0.000119568	-0.00117902	0.000700005	0.0921245	-6.83251e-05	0.00102048	0.946619	-0.000235382	0.000121917	0.0535236	-2.83286e-05	0.000323823	0.930289	3.95702e-05	0.000190693	0.835614	-0.000825034	0.000541799	0.127818	0.000186577	9.83815e-05	0.0579002	-9.52786e-05	0.000185517	0.607543	0.000149619	9.86843e-05	0.129487	-0.000119807	8.99018e-05	0.182649	9.03957e-05	0.000225032	0.687904	-	-	-	-	-	-	-	-	-
rs2592831	C	T	0.334946	0.0136093	0.00162922	6.66395e-17	8.25151e-05	0.000193508	0.000668388	0.772188	0.000943678	0.000974477	0.332848	-0.000102819	0.000116421	0.377146	0.000173102	0.000309224	0.57562	-2.43219e-06	0.000182097	0.989343	-0.000540117	0.000517375	0.296507	0.000213039	9.39462e-05	0.0233499	-0.000257644	0.000177153	0.145848	-0.000106084	9.42357e-05	0.260281	-3.73011e-05	8.58492e-05	0.663929	-0.000106374	0.000214887	0.620586	-	-	-	-	-	-	-	-	-
rs2602713	C	A	0.437258	0.00988625	0.00156482	2.65585e-10	4.80995e-05	0.000865076	0.000641989	0.177822	0.00164205	0.000935918	0.0793487	-0.000203884	0.000111814	0.0682419	0.000228219	0.000296989	0.442226	-9.83967e-05	0.000174892	0.573697	0.000491269	0.000496905	0.322831	-5.47005e-05	9.02297e-05	0.544358	-1.91514e-05	0.000170145	0.91038	-7.73644e-05	9.05072e-05	0.392669	0.000110923	8.24523e-05	0.17853	-2.78427e-05	0.000206385	0.892686	-	-	-	-	-	-	-	-	-
rs2610986	T	C	0.654209	-0.0128013	0.00166288	1.38298e-14	7.41427e-05	-0.00078822	0.000682108	0.24786	-0.00176136	0.000994534	0.0765553	-0.000186249	0.000118817	0.116993	-0.000262447	0.00031559	0.40563	-0.000417395	0.000185844	0.0247081	-0.000509538	0.000528026	0.334552	4.40798e-05	9.58808e-05	0.645707	0.000108139	0.000180801	0.549766	-1.51718e-06	9.61757e-05	0.987414	-7.71955e-05	8.76163e-05	0.378285	-0.000515764	0.000219309	0.0186851	-	-	-	-	-	-	-	-	-
rs2626559	A	G	0.158389	0.0116491	0.00211258	3.50676e-08	3.61786e-05	-0.000737475	0.000866281	0.394597	-0.00100372	0.00126304	0.426794	-6.20346e-05	0.000150896	0.680993	-0.000579645	0.00040079	0.148107	0.000106339	0.000236019	0.652311	-0.00216141	0.000670571	0.00126763	6.35951e-05	0.000121766	0.601481	0.000108237	0.000229612	0.637363	0.000191271	0.00012214	0.117352	8.464e-05	0.000111271	0.446856	-0.000566236	0.000278518	0.04205	-	-	-	-	-	-	-	-	-
rs2642307	G	A	0.413889	0.00979557	0.00156479	3.85456e-10	4.65536e-05	-0.000127606	0.000641934	0.842432	0.00100444	0.000935844	0.283137	7.42493e-06	0.000111806	0.947052	0.000106913	0.000296965	0.718834	-0.000168663	0.000174877	0.334814	-0.000144259	0.000496865	0.771557	0.000187663	9.02219e-05	0.037525	-3.12488e-05	0.000170131	0.854269	3.08424e-06	9.04999e-05	0.972813	-3.46862e-05	8.24457e-05	0.673963	4.45099e-06	0.000206368	0.982792	-	-	-	-	-	-	-	-	-
rs2647873	G	A	0.48011	-0.0120309	0.00154232	6.1804e-15	7.22568e-05	-0.000781999	0.000632824	0.21656	-0.000707274	0.000922564	0.443297	-1.57859e-06	0.000110219	0.988573	-0.000110755	0.000292751	0.705189	8.47813e-05	0.000172396	0.622873	-0.000474869	0.000489813	0.332302	-6.69401e-05	8.8942e-05	0.451675	-0.000278499	0.000167716	0.0968062	4.74141e-05	8.92156e-05	0.595104	0.000142687	8.12754e-05	0.0791583	-9.34131e-05	0.00020344	0.646114	-	-	-	-	-	-	-	-	-
rs2678204	G	T	0.342839	0.0147435	0.00162382	1.09632e-19	9.79475e-05	0.00106669	0.000666363	0.109431	0.000643696	0.000971468	0.507586	-2.41545e-07	0.000116062	0.998339	0.000525093	0.000308268	0.0885007	0.000273951	0.000181534	0.131276	0.000133997	0.000515778	0.795021	-6.27269e-05	9.36567e-05	0.503015	0.00012974	0.000176607	0.462569	6.5308e-05	9.39447e-05	0.486946	-2.1588e-05	8.55841e-05	0.800854	-0.000168016	0.000214224	0.432865	-	-	-	-	-	-	-	-	-
rs273866	G	C	0.30342	0.0113378	0.00167551	1.31901e-11	5.43379e-05	0.000522394	0.000687386	0.447272	-0.000507602	0.00100223	0.612524	-8.27364e-05	0.000119736	0.489574	-0.000312589	0.00031803	0.325661	0.000140936	0.000187282	0.45173	0.0010494	0.000532106	0.0485921	-7.54016e-05	9.6622e-05	0.43517	0.000191131	0.000182198	0.294167	1.81477e-05	9.69193e-05	0.851469	-7.79494e-06	8.82939e-05	0.929651	-0.000141185	0.000221007	0.522935	-	-	-	-	-	-	-	-	-
rs2744965	T	C	0.139176	0.0414615	0.00222058	9.20217e-78	0.000411907	-0.000393137	0.000910731	0.66598	-0.000448039	0.00132785	0.735803	0.000275222	0.000158638	0.0827592	-0.000934697	0.000421355	0.0265341	-0.000189319	0.00024813	0.445474	0.000397116	0.000704991	0.573236	5.14689e-05	0.000128015	0.687644	7.04545e-05	0.000241395	0.770391	0.000127285	0.000128408	0.321562	-0.000114469	0.00011698	0.32781	0.000318301	0.000292811	0.277014	-	-	-	-	-	-	-	-	-
rs2746612	G	T	0.824549	-0.0131479	0.00202184	7.88698e-11	5.00167e-05	0.000573039	0.000829552	0.489703	-0.000213867	0.00120949	0.859647	2.18518e-05	0.000144498	0.879798	0.000230121	0.000383799	0.548782	3.56866e-05	0.000226013	0.874538	-0.00154621	0.000642146	0.0160461	6.07858e-05	0.000116604	0.602157	0.000175832	0.000219878	0.423898	1.08832e-05	0.000116963	0.925865	3.45282e-05	0.000106553	0.745903	-0.000197202	0.000266711	0.459675	-	-	-	-	-	-	-	-	-
rs274677	C	T	0.671296	-0.00930382	0.00163659	1.31018e-08	3.82007e-05	0.00078341	0.000671394	0.243276	0.000756733	0.000978837	0.439467	3.08341e-05	0.000116942	0.792035	-0.000419605	0.000310607	0.176722	3.93191e-07	0.000182911	0.998285	0.000721025	0.000519689	0.165316	3.22001e-05	9.43671e-05	0.732937	0.000178699	0.000177946	0.315267	-9.15455e-05	9.46573e-05	0.333482	3.57143e-05	8.62332e-05	0.678758	0.000513136	0.000215847	0.0174398	-	-	-	-	-	-	-	-	-
rs2759405	G	T	0.141194	-0.0138545	0.00221626	4.07561e-10	4.65504e-05	0.00218683	0.00090962	0.016212	0.000371819	0.0013261	0.779182	-0.000156961	0.00015843	0.321819	-9.94556e-05	0.000420803	0.813163	0.000294203	0.000247803	0.23513	0.000411003	0.000704062	0.559382	-5.92858e-05	0.000127846	0.642843	3.36282e-05	0.000241077	0.889062	8.77842e-06	0.000128239	0.945425	0.000184889	0.000116826	0.113513	-5.26123e-05	0.000292426	0.857218	-	-	-	-	-	-	-	-	-
rs2761845	A	G	0.0937865	-0.0177074	0.00264382	2.12134e-11	5.32979e-05	-0.00049847	0.00108463	0.645821	0.0035701	0.00158139	0.0239729	5.37187e-05	0.00018893	0.776157	-0.000184464	0.000501814	0.713176	0.000190736	0.000295509	0.518636	0.00126665	0.000839604	0.131395	-0.000122444	0.000152458	0.421901	-0.000269258	0.000287488	0.348971	-0.000347795	0.000152926	0.0229508	9.20895e-05	0.000139317	0.508609	0.000369348	0.000348722	0.289534	-	-	-	-	-	-	-	-	-
rs2773321	G	C	0.234446	-0.0101664	0.00184781	3.76086e-08	3.71008e-05	0.000580506	0.000757887	0.443704	-0.000473402	0.00110511	0.668378	-1.05941e-05	0.000132028	0.936045	0.000396876	0.000350676	0.257742	-0.000135309	0.000206507	0.512322	0.000379673	0.00058673	0.517568	-9.62066e-05	0.00010654	0.366523	7.15857e-05	0.000200902	0.721599	1.09273e-05	0.000106868	0.918558	-5.14721e-06	9.73573e-05	0.957836	-2.63183e-05	0.000243693	0.913997	-	-	-	-	-	-	-	-	-
rs2783670	G	A	0.176008	0.0148678	0.00202	1.83867e-13	6.41178e-05	-0.00160986	0.000828651	0.0520473	-0.00157685	0.00120812	0.191823	-9.32755e-05	0.000144335	0.518123	-6.74759e-06	0.000383367	0.985957	-0.000256507	0.000225757	0.255871	0.000665967	0.000641426	0.29915	2.96363e-05	0.000116472	0.799149	-6.37598e-05	0.00021963	0.771583	-0.000206149	0.00011683	0.0776452	-0.000114437	0.000106433	0.282283	9.68807e-05	0.000266411	0.716118	-	-	-	-	-	-	-	-	-
rs2784199	C	T	0.663453	0.00935064	0.00163203	1.00829e-08	3.90453e-05	6.3241e-05	0.000669695	0.924766	0.000144208	0.000976395	0.882585	4.84606e-05	0.00011665	0.677824	0.00019803	0.000309833	0.522725	-0.000105056	0.000182455	0.564755	0.000170809	0.000518394	0.741781	-7.60081e-05	9.41316e-05	0.419399	0.000110492	0.000177502	0.533626	-4.72595e-06	9.44212e-05	0.960081	-1.74062e-05	8.60181e-05	0.83964	0.000231835	0.00021531	0.281592	-	-	-	-	-	-	-	-	-
rs2796243	T	C	0.522372	-0.00860188	0.00154227	2.44267e-08	3.69221e-05	-0.000473481	0.000632651	0.454215	-0.000590927	0.00092235	0.521734	2.72678e-05	0.000110194	0.804557	-0.0001269	0.000292683	0.664598	-8.01166e-05	0.000172356	0.642052	-0.000612255	0.000489699	0.211203	-0.000117509	8.89212e-05	0.186336	0.000224018	0.000167677	0.181548	3.1713e-05	8.91949e-05	0.72218	7.30354e-05	8.12568e-05	0.368748	-0.000457936	0.000203391	0.0243543	-	-	-	-	-	-	-	-	-
rs2803888	A	C	0.413603	-0.0093455	0.00156342	2.26664e-09	4.23653e-05	0.000495641	0.000641411	0.439679	0.000350093	0.00093518	0.708138	-0.000130306	0.000111726	0.243495	0.000581696	0.000296753	0.0499727	3.4207e-05	0.000174753	0.84481	2.0183e-07	0.000496512	0.999676	0.000133406	9.0158e-05	0.138956	-0.000306928	0.000170009	0.0710189	0.000113265	9.04354e-05	0.21041	-8.19133e-05	8.2387e-05	0.320102	3.34069e-05	0.000206222	0.87131	-	-	-	-	-	-	-	-	-
rs281438	G	T	0.303473	0.00965148	0.00167641	8.55763e-09	3.938e-05	-0.000330443	0.000687643	0.63084	0.000624107	0.00100256	0.533607	-0.000145594	0.000119776	0.224158	-0.000205795	0.000318137	0.517712	-0.000281228	0.000187344	0.133323	0.000586346	0.000532287	0.270654	8.06744e-05	9.66545e-05	0.403905	-1.63625e-05	0.00018226	0.928465	-9.36894e-05	9.69517e-05	0.333869	0.000137206	8.83232e-05	0.120315	-0.000178973	0.000221081	0.418208	-	-	-	-	-	-	-	-	-
rs281780	C	G	0.636834	0.00950827	0.00160085	2.8613e-09	4.18181e-05	0.00118246	0.000656686	0.0717599	0.00132666	0.000957451	0.165866	-0.000246246	0.000114387	0.031339	0.000904005	0.000303818	0.00292553	-4.20504e-05	0.000178915	0.814186	-0.000326848	0.000508337	0.520241	-0.000103142	9.23054e-05	0.263823	0.000350532	0.000174058	0.0440226	2.00676e-05	9.25895e-05	0.828414	2.70189e-05	8.43494e-05	0.748725	9.60824e-05	0.000211133	0.649053	-	-	-	-	-	-	-	-	-
rs28377284	C	G	0.196471	-0.0112992	0.00195023	6.88645e-09	4.03112e-05	0.00133494	0.000800149	0.095243	-0.000447782	0.00116661	0.701102	7.03062e-05	0.000139375	0.613953	0.000382303	0.000370191	0.301736	-0.000441317	0.000217998	0.0429285	0.000883955	0.000619381	0.153535	4.64247e-05	0.00011247	0.679771	0.000284766	0.000212081	0.179363	6.40815e-05	0.000112815	0.570021	-0.000221892	0.000102775	0.0308494	8.13644e-05	0.000257255	0.751791	-	-	-	-	-	-	-	-	-
rs2842385	G	A	0.199209	0.0162469	0.00192927	3.7385e-17	8.42169e-05	0.000717681	0.000791623	0.364622	0.000238977	0.00115406	0.835952	-0.00033159	0.000137875	0.0161727	-8.44623e-05	0.000366211	0.817596	0.000221589	0.000215654	0.304176	-0.000831657	0.00061272	0.174681	-6.84241e-05	0.00011126	0.53856	-7.93873e-05	0.000209801	0.705139	-0.000219397	0.000111602	0.0493113	9.80039e-05	0.00010167	0.335076	0.000317002	0.000254488	0.212895	-	-	-	-	-	-	-	-	-
rs284315	G	A	0.496177	-0.0102644	0.00153881	2.55614e-11	5.26759e-05	0.000285112	0.000631292	0.651534	-0.000177884	0.000920412	0.846751	-1.4454e-05	0.000109962	0.895423	2.42829e-05	0.000292068	0.933739	-2.2285e-05	0.000171993	0.896908	-0.000636132	0.00048867	0.192998	-6.43557e-06	8.87345e-05	0.942183	5.64752e-05	0.000167325	0.735727	-3.83679e-05	8.90074e-05	0.666422	-8.3177e-05	8.1086e-05	0.304992	4.61779e-05	0.000202965	0.820022	-	-	-	-	-	-	-	-	-
rs28446330	C	T	0.103998	0.0138842	0.00253383	4.26746e-08	3.59257e-05	-0.00035357	0.00103893	0.733615	-0.000508326	0.00151508	0.73724	-0.000217321	0.000181007	0.229898	-0.000613852	0.000480769	0.201669	-4.66333e-05	0.000283117	0.869169	0.00181829	0.00080439	0.0237932	-3.52092e-05	0.000146065	0.809515	0.000851531	0.000275428	0.00199056	-9.812e-05	0.000146514	0.503052	0.00013893	0.000133475	0.297936	-3.91711e-05	0.000334099	0.906667	-	-	-	-	-	-	-	-	-
rs28457693	G	A	0.106637	0.025197	0.00250101	7.19673e-24	0.000120966	0.0011856	0.00102589	0.247814	0.000841606	0.00149555	0.573612	9.61457e-05	0.000178674	0.590503	-0.000199391	0.000474572	0.674376	-0.000410452	0.000279466	0.141915	0.00140848	0.000794023	0.076089	0.000220908	0.000144181	0.125486	0.000107849	0.000271881	0.691605	0.000190008	0.000144625	0.188915	-0.000100918	0.000131754	0.443702	0.000764552	0.000329789	0.0204334	-	-	-	-	-	-	-	-	-
rs28538355	A	T	0.352326	-0.0112992	0.00162137	3.19834e-12	5.82675e-05	0.00102067	0.000665218	0.124947	0.00104012	0.000969842	0.283512	3.24077e-05	0.000115868	0.779711	9.61619e-05	0.000307754	0.754688	2.57313e-05	0.000181231	0.887095	0.001027	0.000514913	0.0460974	-8.1017e-05	9.35e-05	0.386221	-5.36864e-05	0.000176311	0.760749	1.45859e-05	9.37877e-05	0.876411	2.48436e-06	8.54409e-05	0.976803	-0.000159	0.000213865	0.457204	-	-	-	-	-	-	-	-	-
rs2854450	C	T	0.796862	0.0114137	0.00194975	4.80506e-09	4.21752e-05	2.0851e-05	0.000799812	0.979202	-0.00131719	0.00116616	0.258683	0.000151971	0.000139322	0.275365	-0.000355965	0.00037005	0.336082	-0.000210695	0.000217916	0.333613	6.92685e-06	0.000619147	0.991074	-2.3307e-05	0.000112427	0.835769	-0.000115425	0.000212001	0.58613	-7.07781e-05	0.000112773	0.530255	-9.49674e-05	0.000102736	0.355288	-4.49555e-05	0.000257157	0.861223	-	-	-	-	-	-	-	-	-
rs28584580	G	A	0.0296111	-0.0463975	0.00453313	1.3902e-24	0.000123714	-0.000284586	0.00186126	0.878477	-0.000666215	0.00271294	0.806016	-0.000382633	0.000324116	0.237785	0.000671441	0.000860879	0.435422	-0.00068907	0.000506955	0.174074	0.000299279	0.00144037	0.835402	-6.42877e-05	0.000261548	0.805839	0.000594044	0.000493195	0.228405	0.000256153	0.000262352	0.328882	-1.5073e-05	0.000239004	0.949714	-0.000152036	0.000598246	0.799391	-	-	-	-	-	-	-	-	-
rs28619507	T	C	0.598466	-0.00909025	0.00162551	2.24337e-08	3.9714e-05	-0.000416036	0.00066684	0.532699	-0.00152204	0.000972157	0.117435	-0.000243534	0.000116144	0.036009	0.000111039	0.000308489	0.718888	-0.000230915	0.000181663	0.203688	-0.000237683	0.000516145	0.645161	3.12236e-05	9.37234e-05	0.739024	-0.000407213	0.000176731	0.0212156	0.000100696	9.40115e-05	0.284123	-0.00011405	8.56448e-05	0.182971	0.00018006	0.000214376	0.400951	-	-	-	-	-	-	-	-	-
rs28640931	A	C	0.634835	-0.00914686	0.00165756	3.42571e-08	3.87904e-05	0.00145073	0.00068004	0.0329012	0.00147635	0.000991485	0.136481	2.32973e-05	0.000118453	0.844079	8.45036e-05	0.000314622	0.788247	-8.47984e-05	0.000185275	0.647176	0.0020603	0.000526396	9.08038e-05	-3.76343e-07	9.55867e-05	0.996859	0.000120254	0.000180246	0.504665	-5.70804e-05	9.58807e-05	0.551625	1.79322e-06	8.73477e-05	0.983621	0.000207117	0.000218638	0.343484	-	-	-	-	-	-	-	-	-
rs2866719	T	C	0.370102	0.00997375	0.00160002	4.5655e-10	4.63808e-05	7.30762e-05	0.000656598	0.911382	-0.00104302	0.000957238	0.275884	-0.000274219	0.000114361	0.0164927	0.00013954	0.000303754	0.645959	-0.000193709	0.000178875	0.27884	0.000594255	0.000508223	0.242291	-0.000112787	9.22847e-05	0.221647	2.85746e-05	0.00017402	0.869572	-0.00019104	9.25682e-05	0.0390395	4.27649e-05	8.43305e-05	0.612077	6.38302e-05	0.000211086	0.762355	-	-	-	-	-	-	-	-	-
rs28671107	A	C	0.6984	0.0110183	0.00167947	5.3679e-11	5.1144e-05	3.09376e-05	0.000688935	0.964182	0.00048599	0.00100441	0.628489	0.00020829	0.000119997	0.0826019	-0.000490468	0.000318722	0.12384	0.000255312	0.00018769	0.17374	1.67493e-06	0.000533269	0.997494	-7.80335e-05	9.68327e-05	0.420325	0.000226925	0.000182596	0.213952	-1.76309e-05	9.71306e-05	0.855961	-8.63553e-05	8.84863e-05	0.329106	-7.55803e-05	0.000221489	0.732925	-	-	-	-	-	-	-	-	-
rs28722029	A	G	0.323849	-0.011292	0.00164907	7.52703e-12	5.58416e-05	0.000943287	0.000676421	0.163159	0.00427271	0.000986206	1.47483e-05	1.89891e-06	0.000117825	0.987142	9.14737e-05	0.000312954	0.770064	-8.47296e-05	0.000184293	0.645692	-0.000108161	0.000523616	0.83635	6.68721e-05	9.50799e-05	0.481853	0.0002571	0.00017929	0.151576	7.02386e-05	9.53723e-05	0.461447	-3.17217e-05	8.68846e-05	0.715036	-0.000144053	0.000217479	0.507729	-	-	-	-	-	-	-	-	-
rs2885697	T	G	0.664211	-0.0192268	0.00162895	3.8103e-32	0.000164898	-0.00130526	0.000668264	0.0507948	-0.00131476	0.000974304	0.1772	1.78928e-05	0.000116401	0.877832	0.000127085	0.00030917	0.681034	-0.00012435	0.000182064	0.494606	-0.000753027	0.000517283	0.145467	-0.000194622	9.39298e-05	0.0382668	1.98743e-05	0.000177123	0.91066	2.03806e-05	9.42192e-05	0.828746	9.35246e-05	8.58339e-05	0.27589	-0.000129371	0.00021485	0.547078	-	-	-	-	-	-	-	-	-
rs2886201	G	A	0.443879	-0.0140226	0.00155797	2.25677e-19	9.7078e-05	0.000678508	0.000639376	0.288598	-0.000203622	0.000932152	0.827084	-3.51696e-05	0.000111365	0.75215	-9.81491e-05	0.000295793	0.740028	-3.62348e-05	0.000174187	0.835212	0.000226675	0.000494904	0.64694	0.000144406	8.9866e-05	0.108076	-0.000158536	0.000169459	0.34951	9.57006e-06	9.01427e-05	0.915451	1.71061e-05	8.21204e-05	0.834991	-0.000312662	0.000205553	0.128241	-	-	-	-	-	-	-	-	-
rs289032	G	A	0.640436	-0.00894659	0.00161489	3.02551e-08	3.68635e-05	-0.000858158	0.000662479	0.195192	-0.00147004	0.000965871	0.128014	8.65588e-05	0.000115393	0.453183	0.000155174	0.000306494	0.612654	6.82788e-05	0.000180489	0.705208	-0.000882995	0.000512806	0.0850905	9.12687e-05	9.31173e-05	0.327014	-0.000131449	0.00017559	0.454091	-0.00014381	9.34035e-05	0.123642	4.54072e-05	8.50912e-05	0.593598	9.83114e-05	0.00021299	0.644385	-	-	-	-	-	-	-	-	-
rs2900208	A	C	0.355294	0.0139584	0.00160994	4.33413e-18	8.92588e-05	0.000990381	0.000660584	0.13381	-0.000119268	0.000963056	0.901439	-0.000193071	0.000115056	0.0933361	-3.81735e-05	0.0003056	0.900592	-1.9582e-05	0.000179962	0.913352	-9.80528e-05	0.000511312	0.847925	-0.000108239	9.28455e-05	0.243695	-6.1924e-05	0.000175078	0.723568	-0.00015672	9.31309e-05	0.0924152	0.000142528	8.48426e-05	0.0929766	-5.55928e-05	0.000212369	0.793495	-	-	-	-	-	-	-	-	-
rs2902406	C	G	0.431356	0.0174676	0.00155607	3.09354e-29	0.000149683	-0.000493089	0.000638497	0.439958	0.000320379	0.000930939	0.730737	-0.000108928	0.000111219	0.327385	-0.000381687	0.000295408	0.196334	-4.22033e-05	0.000173961	0.808313	-0.000426562	0.000494259	0.38812	2.96057e-05	8.97493e-05	0.741497	0.00013143	0.000169239	0.437399	1.83199e-05	9.00254e-05	0.838747	-3.73009e-05	8.20135e-05	0.649243	0.000263777	0.000205286	0.19882	-	-	-	-	-	-	-	-	-
rs2930973	A	G	0.523942	-0.0117608	0.00154363	2.56476e-14	6.89996e-05	-0.0011941	0.000633249	0.0593396	-0.00190648	0.00092324	0.0389251	-4.35916e-05	0.0001103	0.69269	-7.47467e-05	0.000292967	0.798617	-0.000217172	0.000172523	0.208101	0.000626093	0.000490174	0.201502	-0.000126907	8.90074e-05	0.153925	0.000253785	0.00016784	0.130518	-0.000134777	8.92811e-05	0.131152	-1.03533e-05	8.13357e-05	0.89871	-0.000205204	0.00020359	0.313488	-	-	-	-	-	-	-	-	-
rs2952615	C	G	0.618151	-0.0121787	0.00158441	1.51534e-14	7.00194e-05	0.000440836	0.000649908	0.497579	0.000495398	0.000947538	0.601095	0.000151758	0.000113203	0.180056	0.000268404	0.000300676	0.372035	-0.000110187	0.000177062	0.533742	0.000147905	0.000503073	0.768756	2.84522e-05	9.13497e-05	0.755448	0.000160119	0.000172256	0.352609	6.04134e-05	9.16306e-05	0.509694	5.73074e-05	8.34758e-05	0.492389	5.59176e-05	0.000208947	0.788995	-	-	-	-	-	-	-	-	-
rs2968669	G	C	0.523258	0.00932726	0.00154796	1.6875e-09	4.34048e-05	-0.00080462	0.000635043	0.205145	0.000185191	0.000925904	0.841472	6.5846e-06	0.000110618	0.952534	5.38623e-06	0.000293811	0.985374	-1.8575e-05	0.00017302	0.914505	-5.77799e-05	0.000491587	0.906434	-5.34028e-05	8.92639e-05	0.549668	-0.000347346	0.000168323	0.0390591	-0.000132185	8.95383e-05	0.139866	-5.65939e-05	8.15699e-05	0.487803	0.000201003	0.000204176	0.324891	-	-	-	-	-	-	-	-	-
rs2979655	G	T	0.1591	0.0125488	0.00210698	2.59004e-09	4.21356e-05	-0.0016324	0.000864381	0.0589565	-0.00134469	0.00126017	0.285941	-0.000188733	0.000150553	0.209989	-0.000562212	0.000399881	0.15974	9.82211e-05	0.000235483	0.676602	-9.14706e-05	0.000669059	0.891256	0.000126849	0.00012149	0.296435	-8.76896e-05	0.000229091	0.70189	0.000212125	0.000121863	0.0817401	-1.54406e-05	0.000111018	0.889386	-0.00029516	0.000277887	0.288165	-	-	-	-	-	-	-	-	-
rs2985300	C	T	0.23007	0.01036	0.00189547	4.61467e-08	3.80243e-05	-0.000112961	0.000777648	0.884506	-0.00114698	0.0011337	0.311674	-0.000111688	0.000135443	0.409592	0.00025007	0.000359748	0.486978	-1.49564e-05	0.000211849	0.943717	-0.00128208	0.000601906	0.03317	-7.73736e-05	0.000109297	0.478994	1.54405e-05	0.000206099	0.94028	-0.000190341	0.000109633	0.0825338	2.85657e-05	9.98761e-05	0.774869	-0.000220796	0.000249998	0.377134	-	-	-	-	-	-	-	-	-
rs29938	C	T	0.658386	0.010913	0.00162516	1.88308e-11	5.35716e-05	0.000832815	0.000666669	0.211586	0.000928004	0.00097207	0.339746	-4.87518e-05	0.000116134	0.674639	-0.000462232	0.00030846	0.134	0.000404464	0.000181646	0.0259701	0.000725048	0.000516097	0.160061	6.82722e-06	9.37148e-05	0.941925	0.000131114	0.000176716	0.458122	-1.59503e-05	9.4003e-05	0.865263	-1.13282e-05	8.56371e-05	0.894761	0.000146111	0.000214357	0.495476	-	-	-	-	-	-	-	-	-
rs3115663	C	T	0.197826	0.0279642	0.00192963	1.40531e-47	0.000248191	-1.92388e-05	0.000791708	0.980613	-5.32559e-05	0.00115443	0.963205	0.000222043	0.000137919	0.107409	0.000491319	0.000366325	0.179853	0.000201873	0.000215722	0.349376	0.000337831	0.000612914	0.581506	-2.72893e-05	0.000111295	0.806304	-0.000330844	0.000209867	0.114923	-9.50465e-05	0.000111637	0.394555	-0.000270803	0.000101701	0.0077513	0.00118854	0.000254561	3.02808e-06	-	-	-	-	-	-	-	-	-
rs3116201	A	G	0.0969402	-0.0189098	0.00260551	3.94772e-13	6.26072e-05	0.000581185	0.00106912	0.58671	0.00102592	0.00155873	0.510425	-6.90625e-05	0.000186222	0.710741	-0.000495951	0.000494619	0.31601	0.000142357	0.000291273	0.625024	0.000275974	0.000827569	0.738776	-0.000117991	0.000150273	0.432348	0.00025262	0.000283366	0.372663	0.000199136	0.000150735	0.186468	1.59792e-06	0.00013732	0.990716	3.78727e-05	0.000343723	0.912264	-	-	-	-	-	-	-	-	-
rs31210	A	G	0.25249	-0.0128491	0.00177328	4.30377e-13	6.23213e-05	-0.000125985	0.000727769	0.862564	0.000329022	0.00106099	0.756479	-7.88894e-05	0.000126757	0.5337	1.70126e-05	0.000336676	0.959699	-0.000151316	0.000198263	0.445338	-0.000152655	0.000563307	0.786393	-0.000149795	0.000102287	0.143071	-0.000301775	0.000192881	0.117685	5.26539e-05	0.000102602	0.607821	1.19635e-05	9.34707e-05	0.898155	-3.04813e-05	0.000233965	0.896344	-	-	-	-	-	-	-	-	-
rs31251	T	C	0.585066	0.0147066	0.00157187	8.31448e-21	0.000105012	0.000333307	0.000644894	0.605268	-0.000562479	0.000940198	0.549669	-2.28188e-05	0.000112326	0.83902	-0.000472641	0.000298345	0.113147	-1.97891e-05	0.000175691	0.910319	0.00109186	0.000499172	0.0287177	-1.32716e-05	9.0642e-05	0.883591	-0.000165533	0.000170922	0.332808	6.35589e-05	9.09207e-05	0.484516	-0.000171076	8.28287e-05	0.0388846	9.76085e-05	0.000207328	0.637789	-	-	-	-	-	-	-	-	-
rs3127553	A	G	0.636737	-0.011519	0.00159781	5.637e-13	6.1382e-05	0.000368634	0.000655627	0.573938	-0.000747769	0.000955849	0.434034	0.000102752	0.000114196	0.368234	-0.00058228	0.000303312	0.0548916	-0.000140992	0.000178616	0.429901	0.000555372	0.000507485	0.273798	1.64208e-05	9.2151e-05	0.85857	8.42713e-05	0.000173767	0.627701	-0.000112641	9.24342e-05	0.222996	-8.43189e-05	8.4208e-05	0.316674	-0.000235985	0.000210779	0.262893	-	-	-	-	-	-	-	-	-
rs3128334	A	G	0.632522	-0.010161	0.00159863	2.07253e-10	4.79965e-05	-0.00045948	0.000655868	0.483573	-0.000141299	0.000956154	0.882518	-3.39925e-05	0.000114232	0.766029	1.03933e-05	0.00030341	0.972674	7.17727e-05	0.000178672	0.687905	-0.000451701	0.000507647	0.373577	-4.28611e-05	9.21803e-05	0.641953	1.85873e-07	0.000173823	0.999147	-0.000130966	9.24635e-05	0.156657	-0.000197914	8.42342e-05	0.0187957	1.31381e-05	0.000210847	0.950315	-	-	-	-	-	-	-	-	-
rs3134614	C	G	0.873783	0.013557	0.00231226	4.54809e-09	4.05395e-05	0.00131202	0.000948877	0.166755	0.000847263	0.0013834	0.540241	-5.64548e-05	0.000165276	0.732667	0.000231396	0.000438985	0.598113	-3.34329e-05	0.000258511	0.897098	-6.01984e-05	0.000734485	0.934679	-8.44105e-05	0.00013337	0.526797	-0.00014377	0.000251494	0.567549	-5.05864e-05	0.00013378	0.705334	-5.07898e-05	0.000121874	0.676869	0.000445115	0.000305061	0.144537	-	-	-	-	-	-	-	-	-
rs33966734	A	C	0.0133469	-0.0725819	0.00678991	1.14846e-26	0.00013875	-0.00349112	0.00278286	0.209659	-0.0080226	0.00405577	0.0479213	0.000316811	0.000484546	0.513222	0.000174191	0.001287	0.892338	0.000597928	0.000757887	0.430147	-0.00402101	0.00215331	0.0618525	-0.000175995	0.000391008	0.652633	-0.000441815	0.000737316	0.549026	0.000258126	0.00039221	0.510454	-6.33833e-05	0.000357305	0.8592	-0.00209926	0.000894357	0.0189145	-	-	-	-	-	-	-	-	-
rs33967909	A	G	0.213613	0.0152662	0.0018793	4.54893e-16	7.82989e-05	0.00136422	0.000771186	0.0768976	0.000813777	0.00112441	0.469227	-5.69191e-05	0.000134334	0.671774	0.000123279	0.000356801	0.72971	0.000117202	0.000210114	0.57698	0.00018901	0.000596979	0.751539	-0.000111547	0.000108401	0.303473	0.000164447	0.00020441	0.421111	0.000258975	0.000108734	0.0172319	0.00012871	9.90576e-05	0.193827	0.000601463	0.000247948	0.0152766	-	-	-	-	-	-	-	-	-
rs34045288	T	C	0.336142	0.0138244	0.00162987	2.22371e-17	8.52944e-05	-0.000345444	0.000668768	0.605479	-0.000508771	0.00097494	0.601776	-7.30871e-05	0.000116476	0.530343	3.30829e-05	0.000309371	0.91484	0.000195514	0.000182183	0.283192	-0.000797526	0.00051762	0.123377	9.47842e-05	9.39913e-05	0.313246	2.109e-06	0.000177238	0.990506	-1.38847e-05	9.42806e-05	0.882919	-9.12878e-05	8.58898e-05	0.287852	-0.000552792	0.000214988	0.0101328	-	-	-	-	-	-	-	-	-
rs34060476	G	A	0.134403	0.0171857	0.00225784	2.71462e-14	6.87209e-05	-0.000690456	0.000926262	0.456017	-0.000348758	0.00135057	0.796229	-8.38737e-06	0.000161353	0.958543	0.000995326	0.000428563	0.0202079	0.000177713	0.000252374	0.481332	-0.000468663	0.000717051	0.513371	-0.000130468	0.000130204	0.316334	-2.07362e-05	0.000245524	0.932693	-0.000142956	0.000130605	0.273706	0.000146296	0.000118981	0.218859	0.000446931	0.00029782	0.133441	-	-	-	-	-	-	-	-	-
rs343965	G	A	0.361735	0.0111881	0.00161376	4.12852e-12	5.78009e-05	-0.000257656	0.00066214	0.697183	0.00106445	0.000965382	0.270192	-5.38366e-05	0.000115335	0.640653	0.000244186	0.000306338	0.425385	-8.4689e-06	0.000180397	0.962556	-8.01186e-05	0.000512547	0.875785	2.61115e-05	9.307e-05	0.77905	0.00010714	0.000175501	0.541541	9.07815e-05	9.33562e-05	0.330842	-8.46226e-05	8.50478e-05	0.319737	-9.9388e-05	0.000212882	0.640594	-	-	-	-	-	-	-	-	-
rs34478611	A	G	0.243131	0.0121236	0.00179485	1.43372e-11	5.40946e-05	-0.000684237	0.000736374	0.352788	-0.000462758	0.00107357	0.666436	-9.40197e-05	0.00012826	0.463534	8.73505e-05	0.000340669	0.797635	0.00028919	0.000200613	0.149436	-0.00024881	0.000569987	0.66246	-6.72463e-06	0.0001035	0.948196	-0.000206901	0.000195168	0.289093	4.98282e-06	0.000103818	0.96172	0.000162506	9.45786e-05	0.0857587	-0.000186858	0.000236739	0.429937	-	-	-	-	-	-	-	-	-
rs34517439	A	C	0.124538	0.0372096	0.00236372	8.14427e-56	0.000301911	0.00153205	0.000969878	0.114192	0.00332737	0.00141383	0.0186011	7.51051e-05	0.000168912	0.65658	-0.000378544	0.000448645	0.398809	0.000517468	0.000264197	0.0501555	0.0012138	0.000750644	0.105875	-0.00020151	0.000136304	0.139307	0.000183512	0.000257028	0.475241	8.80863e-05	0.000136724	0.519405	-0.000205447	0.000124556	0.0990591	0.000973437	0.00031177	0.00179464	-	-	-	-	-	-	-	-	-
rs34776209	T	C	0.248167	-0.0167961	0.00178477	4.95179e-21	0.000105272	0.000538131	0.00073215	0.46234	0.000972906	0.00106742	0.362057	5.6655e-06	0.000127525	0.964565	-0.000154516	0.000338718	0.648263	-8.74558e-05	0.000199465	0.661059	-0.000154372	0.000566723	0.78532	-0.00011495	0.000102907	0.263983	-0.000417122	0.00019405	0.0315905	0.000127958	0.000103224	0.215118	0.000119156	9.40373e-05	0.205114	-7.04155e-05	0.000235383	0.764824	-	-	-	-	-	-	-	-	-
rs34776495	G	A	0.441527	0.0116096	0.00155116	7.20154e-14	6.64697e-05	0.000290224	0.000636498	0.648411	0.00149002	0.000927986	0.108352	7.95618e-07	0.000110867	0.994274	4.402e-05	0.000294472	0.881169	-0.00025596	0.000173409	0.139932	-4.33612e-05	0.000492694	0.92987	-8.60202e-05	8.94649e-05	0.336303	0.000373376	0.000168701	0.0268818	6.53079e-05	8.97401e-05	0.46677	2.79715e-05	8.17536e-05	0.732243	-0.000127888	0.000204636	0.532002	-	-	-	-	-	-	-	-	-
rs34801745	C	G	0.35857	0.00878776	0.00160355	4.25163e-08	3.5523e-05	-5.72571e-05	0.000657901	0.930648	0.00140998	0.000959133	0.141548	-4.67233e-06	0.000114588	0.967475	0.000262014	0.000304356	0.389304	7.49801e-05	0.00017923	0.675694	-0.000513565	0.00050923	0.313208	0.000232057	9.24669e-05	0.0120864	1.32181e-05	0.000174365	0.939573	-6.08404e-05	9.27521e-05	0.511859	-4.78289e-05	8.44975e-05	0.571367	9.02658e-05	0.000211504	0.66954	-	-	-	-	-	-	-	-	-
rs34848742	G	T	0.791522	-0.0147878	0.00189602	6.23878e-15	7.21706e-05	-0.000897463	0.000777846	0.248591	-0.0011444	0.001134	0.312889	-0.000138266	0.000135479	0.307457	1.68842e-05	0.000359843	0.962576	-0.000198952	0.000211905	0.347796	0.000297179	0.000602068	0.621591	-0.000178187	0.000109325	0.103128	-0.000287683	0.000206153	0.16287	-0.000125494	0.000109662	0.252468	-0.000115176	9.99022e-05	0.248958	-0.000598906	0.000250062	0.0166194	-	-	-	-	-	-	-	-	-
rs34914463	C	T	0.132543	0.0180019	0.00226699	2.01353e-15	7.45198e-05	-0.00109535	0.000930379	0.239071	-0.00169122	0.00135639	0.212453	0.000152688	0.000162049	0.346073	0.000310631	0.000430416	0.47048	-0.000289707	0.000253464	0.253043	-0.000850658	0.000720145	0.237512	-9.98889e-05	0.000130766	0.444944	-3.80829e-05	0.000246584	0.877262	-0.000121832	0.000131169	0.352982	5.8718e-05	0.000119495	0.623156	-0.000136449	0.000299106	0.648255	-	-	-	-	-	-	-	-	-
rs34949187	A	G	0.187352	-0.0136616	0.00197048	4.12308e-12	5.68321e-05	-0.000409007	0.000808579	0.612974	-0.000960512	0.00117886	0.415197	-4.06139e-05	0.000140838	0.773062	-0.000467707	0.000374078	0.211193	0.000138362	0.000220288	0.52994	-0.0006061	0.000625885	0.332852	-0.000154806	0.00011365	0.173158	-3.24084e-05	0.000214309	0.8798	-1.8393e-05	0.000114	0.871824	8.60553e-05	0.000103854	0.407323	-0.000394823	0.000259955	0.128811	-	-	-	-	-	-	-	-	-
rs349792	A	T	0.691675	-0.0111058	0.00167459	3.31661e-11	5.26066e-05	-0.000456388	0.000687168	0.50659	-0.000848054	0.0010018	0.39726	2.49691e-05	0.000119686	0.834744	-0.000164066	0.000317896	0.605785	-0.000202181	0.000187203	0.280138	-0.000401817	0.000531885	0.449974	-2.91956e-05	9.65814e-05	0.762431	-3.48153e-05	0.000182122	0.848397	1.62235e-05	9.68785e-05	0.867006	-0.000106622	8.82565e-05	0.227012	-1.52773e-05	0.000220914	0.944866	-	-	-	-	-	-	-	-	-
rs35288270	C	T	0.133608	-0.0155848	0.00226651	6.16077e-12	5.62315e-05	-0.000915509	0.000930146	0.324986	-0.00245865	0.00135585	0.0697771	6.92243e-05	0.000161985	0.669124	-0.000769419	0.000430243	0.0737225	0.0002012	0.000253363	0.427127	-1.11659e-05	0.00071986	0.987624	2.51341e-05	0.000130715	0.847521	8.71506e-06	0.000246486	0.971795	-0.000202959	0.000131116	0.12164	5.584e-05	0.000119448	0.640153	6.58976e-05	0.000298987	0.825558	-	-	-	-	-	-	-	-	-
rs35387193	T	A	0.515427	0.0089606	0.00155634	8.54457e-09	4.0108e-05	0.000165815	0.000638509	0.795102	0.00113218	0.000930887	0.223893	2.04767e-05	0.000111214	0.853919	-0.00033595	0.000295392	0.255412	3.96232e-05	0.000173951	0.819815	-7.09223e-05	0.000494233	0.885896	7.09678e-05	8.97444e-05	0.429075	-5.67892e-05	0.00016923	0.737192	2.81718e-06	9.00205e-05	0.975034	3.73342e-05	8.2009e-05	0.648933	0.000358557	0.000205274	0.0806869	-	-	-	-	-	-	-	-	-
rs35467921	T	C	0.402342	0.0241095	0.00156941	3.05339e-53	0.000279547	0.0013665	0.000643939	0.0338309	0.00202806	0.000938897	0.0307701	4.04922e-05	0.000112171	0.71811	0.0004012	0.000297935	0.178109	0.000256134	0.000175448	0.144323	1.7945e-05	0.000498488	0.971283	-3.87152e-06	9.05171e-05	0.965884	0.000181836	0.000170686	0.286732	1.08848e-05	9.07956e-05	0.904576	0.000101473	8.27149e-05	0.219907	0.000270335	0.000207042	0.191655	-	-	-	-	-	-	-	-	-
rs35506085	A	G	0.182437	-0.0197576	0.00200807	7.68962e-23	0.000116448	0.00030542	0.000823918	0.710867	0.000367872	0.00120139	0.759448	5.63976e-05	0.00014353	0.69437	0.00038069	0.000381227	0.317993	-0.000140168	0.000224498	0.532389	-3.58979e-05	0.000637848	0.955119	-6.33932e-05	0.000115822	0.584152	3.1373e-05	0.000218405	0.88578	-6.79871e-05	0.000116179	0.558417	2.44216e-05	0.000105839	0.817515	-0.000105133	0.000264924	0.691485	-	-	-	-	-	-	-	-	-
rs35533339	T	C	0.319942	0.0114314	0.00165537	5.0045e-12	5.68651e-05	-0.000619544	0.000679107	0.361616	-0.00101466	0.00099005	0.30543	-0.000115734	0.000118282	0.327847	-0.000212058	0.000314166	0.499685	-0.000288738	0.000185006	0.118597	-0.000251586	0.000525644	0.632206	-7.11505e-05	9.54482e-05	0.456009	5.40987e-05	0.000179985	0.76374	-5.21581e-05	9.57418e-05	0.585906	5.5754e-05	8.72211e-05	0.522676	3.91655e-05	0.000218322	0.857629	-	-	-	-	-	-	-	-	-
rs35537311	T	C	0.389275	-0.0114486	0.00158014	4.32207e-13	6.23214e-05	3.62605e-06	0.00064836	0.995538	-0.000564719	0.000945258	0.550225	-4.45796e-05	0.00011293	0.693025	0.00011916	0.000299952	0.691173	8.75535e-05	0.000176636	0.620127	-0.000387869	0.000501862	0.439606	-4.73717e-05	9.11298e-05	0.603185	0.000158933	0.000171842	0.35503	0.000122033	9.14099e-05	0.181875	-0.000129768	8.32747e-05	0.119161	0.00014395	0.000208444	0.489821	-	-	-	-	-	-	-	-	-
rs35560038	T	A	0.152993	-0.0138667	0.00214856	1.0911e-10	4.9835e-05	0.00238572	0.000881708	0.00681445	-0.00171339	0.0012855	0.182577	0.000232725	0.000153579	0.129685	-2.79629e-05	0.000407919	0.945348	-0.000180255	0.000240216	0.453022	0.000161875	0.000682505	0.812519	-5.29895e-05	0.000123932	0.668964	-0.00026528	0.000233695	0.256312	-0.000122018	0.000124313	0.326325	-0.000108918	0.000113249	0.336173	0.000177984	0.000283472	0.53009	-	-	-	-	-	-	-	-	-
rs35631456	T	C	0.117051	-0.0154352	0.0024051	1.38532e-10	4.92454e-05	-0.000783407	0.000986899	0.427309	-0.00168146	0.0014388	0.242542	-1.61326e-05	0.000171894	0.925227	-0.000106408	0.000456564	0.815714	-2.83676e-05	0.000268863	0.915971	-0.00175052	0.000763891	0.0219306	3.71276e-05	0.000138711	0.78896	0.000404706	0.000261564	0.121803	5.27269e-05	0.000139138	0.704721	0.000247628	0.000126754	0.0507485	-4.32027e-05	0.000317278	0.891689	-	-	-	-	-	-	-	-	-
rs35665085	A	G	0.0561685	-0.0198998	0.00333847	2.51318e-09	4.1987e-05	0.00173861	0.00136944	0.204237	0.00203416	0.00199659	0.308291	0.000204995	0.000238534	0.390122	-0.000443615	0.000633565	0.48381	-0.000325909	0.000373095	0.382376	0.0014512	0.00106004	0.171	-9.23262e-05	0.000192486	0.631476	9.32084e-06	0.000362968	0.979513	-2.73595e-05	0.000193078	0.887316	0.000204925	0.000175895	0.244003	0.00023462	0.00044028	0.594111	-	-	-	-	-	-	-	-	-
rs35756741	T	C	0.0921286	-0.0177035	0.00267501	3.64387e-11	5.24285e-05	-0.00131288	0.00109771	0.231694	-0.00243634	0.00160022	0.127885	0.000115688	0.00019118	0.545094	3.40484e-05	0.00050779	0.94654	0.000536654	0.000299027	0.0727071	-0.000203017	0.000849604	0.811141	-0.000228809	0.000154273	0.138038	3.83194e-05	0.000290912	0.895204	-7.39368e-05	0.000154748	0.632802	-0.000133236	0.000140976	0.344612	0.000311864	0.000352875	0.376815	-	-	-	-	-	-	-	-	-
rs357868	T	G	0.420141	-0.0108109	0.00156229	4.52831e-12	5.6947e-05	-5.80011e-05	0.000640882	0.927888	0.000939278	0.000934332	0.314756	9.64436e-05	0.000111625	0.38759	-0.000416955	0.000296485	0.159627	-6.30844e-05	0.000174595	0.717861	0.000724389	0.00049606	0.144213	-4.59065e-06	9.00766e-05	0.959354	0.000213931	0.000169855	0.207854	-8.70121e-06	9.03536e-05	0.923281	5.66628e-05	8.23124e-05	0.49121	-5.91301e-05	0.000206035	0.774119	-	-	-	-	-	-	-	-	-
rs35843221	G	T	0.451375	-0.0104444	0.00155482	1.85234e-11	5.40269e-05	0.000700408	0.000637906	0.272214	0.00128685	0.000930103	0.166494	1.48006e-05	0.00011112	0.894039	-0.00015642	0.000295144	0.596127	0.000218565	0.000173805	0.208562	0.00157279	0.00049381	0.00144767	-8.78225e-05	8.96689e-05	0.327379	-9.46855e-05	0.000169087	0.575493	-4.61046e-05	8.99448e-05	0.60824	-4.61843e-05	8.194e-05	0.573003	0.000124779	0.000205103	0.54294	-	-	-	-	-	-	-	-	-
rs35928002	G	A	0.305596	-0.00962028	0.00172085	2.26688e-08	3.92794e-05	-0.000569702	0.000706196	0.419829	-0.000693506	0.0010295	0.500545	-0.000220294	0.000122994	0.0732792	0.000158174	0.000326684	0.628257	6.40467e-05	0.000192378	0.739194	-6.3965e-05	0.000546589	0.90684	8.19031e-05	9.92513e-05	0.409253	6.88788e-05	0.000187157	0.712853	-9.28988e-05	9.95565e-05	0.350756	-0.000154511	9.06961e-05	0.0884536	-0.000102469	0.000227021	0.651727	-	-	-	-	-	-	-	-	-
rs35962426	T	C	0.320604	-0.0130428	0.00164912	2.60262e-15	7.41077e-05	-0.000399175	0.000676682	0.555259	-0.00119197	0.000986536	0.226958	-0.000261358	0.000117861	0.026589	-0.000268598	0.000313051	0.390893	-0.000125535	0.00018435	0.495898	-0.000124889	0.000523779	0.811542	4.06621e-05	9.51095e-05	0.668994	4.24743e-05	0.000179346	0.81279	-4.62496e-05	9.5402e-05	0.627828	7.60938e-05	8.69116e-05	0.381285	-0.000101539	0.000217547	0.640682	-	-	-	-	-	-	-	-	-
rs36000545	G	A	0.394181	-0.0149745	0.00159476	6.04358e-21	0.000107096	-0.000711034	0.000654436	0.277266	-0.000844929	0.000954125	0.375859	-0.000156918	0.00011399	0.168636	-0.000133077	0.000302766	0.660272	-0.000237722	0.000178293	0.182428	0.000401654	0.00050657	0.427843	-9.12508e-05	9.19847e-05	0.321187	0.000208993	0.000173454	0.228246	1.47925e-05	9.22677e-05	0.872628	-7.00086e-05	8.40562e-05	0.404913	-4.03568e-05	0.0002104	0.847891	-	-	-	-	-	-	-	-	-
rs36078773	G	T	0.425733	0.00988062	0.00155828	2.28976e-10	4.77364e-05	0.000789337	0.000639332	0.21697	-0.000254202	0.000932092	0.785067	-9.84161e-05	0.000111357	0.376812	-0.000161956	0.000295774	0.58399	-5.86892e-05	0.000174176	0.736152	0.000488622	0.000494871	0.323461	1.41143e-05	8.98605e-05	0.875191	0.000355486	0.000169447	0.0359136	-8.08769e-05	9.01368e-05	0.369576	-2.06277e-05	8.2115e-05	0.801656	0.000119787	0.000205541	0.560036	-	-	-	-	-	-	-	-	-
rs36227682	A	T	0.0353788	0.0293102	0.00433621	1.38775e-11	5.86364e-05	-0.00237357	0.00177943	0.18224	-0.00360628	0.00259435	0.164514	-0.000774039	0.000309946	0.0125135	-0.0019323	0.000823243	0.0189169	-0.000348808	0.000484796	0.471837	3.24126e-05	0.00137741	0.981226	0.000197756	0.000250115	0.429142	0.000368663	0.000471637	0.434412	-3.65782e-05	0.000250884	0.884082	-0.000182597	0.000228557	0.424342	0.000413764	0.000572096	0.469531	-	-	-	-	-	-	-	-	-
rs37036	C	T	0.246817	0.0104095	0.00178478	5.46975e-09	4.0287e-05	0.000620742	0.000732157	0.396535	0.00105757	0.00106736	0.321774	-1.5918e-05	0.000127519	0.900659	-0.000677815	0.000338698	0.0453677	0.000273912	0.000199454	0.169656	0.000640935	0.000566692	0.258051	-6.55222e-05	0.000102902	0.524292	-0.000232937	0.00019404	0.229962	-0.000200471	0.000103218	0.0521121	-0.00024102	9.40316e-05	0.0103721	-6.20573e-06	0.000235371	0.978966	-	-	-	-	-	-	-	-	-
rs3737251	C	G	0.167232	-0.013764	0.00206241	2.49679e-11	5.2767e-05	-0.000354586	0.000846038	0.675133	0.000371024	0.0012336	0.763594	5.30998e-05	0.000147379	0.718627	0.000428394	0.00039145	0.27379	-0.000289373	0.000230518	0.209364	0.00109096	0.000654949	0.09577	-9.01575e-05	0.000118928	0.448402	9.88284e-05	0.000224261	0.659441	-0.000236277	0.000119293	0.0476329	-7.72083e-05	0.000108677	0.477434	3.76325e-05	0.000272028	0.889972	-	-	-	-	-	-	-	-	-
rs3742716	A	G	0.325931	-0.00961309	0.00164384	4.98123e-09	4.06056e-05	0.000844547	0.000674537	0.210556	0.00234161	0.000983399	0.0172599	3.50164e-05	0.000117488	0.765671	0.000165269	0.000312058	0.596383	-0.00019375	0.000183765	0.29173	0.000473896	0.000522116	0.364066	-4.6632e-05	9.48077e-05	0.622819	0.000112163	0.000178777	0.530404	-0.000158521	9.50989e-05	0.0955336	-6.98636e-05	8.66357e-05	0.420009	-0.000392176	0.000216855	0.0705348	-	-	-	-	-	-	-	-	-
rs3749748	T	C	0.248032	0.0150831	0.00178751	3.23937e-17	8.4863e-05	0.000654943	0.000733352	0.371814	0.000446369	0.00106916	0.676316	0.000153348	0.000127733	0.22993	0.000292382	0.000339269	0.388798	-0.000324853	0.000199789	0.103955	0.000376207	0.000567645	0.50749	-9.42776e-05	0.000103075	0.360375	0.000406926	0.000194365	0.0362953	9.42208e-06	0.000103392	0.92739	-6.71298e-05	9.41904e-05	0.47603	0.000322773	0.000235766	0.170987	-	-	-	-	-	-	-	-	-
rs3753614	A	G	0.564131	0.00977659	0.00155936	3.6232e-10	4.70046e-05	-0.000168722	0.000639821	0.79201	-0.00092307	0.000932847	0.32241	9.49079e-06	0.000111448	0.932135	-0.000226645	0.000296014	0.443881	-9.06808e-05	0.000174317	0.602921	-0.000707298	0.000495272	0.153264	-6.40488e-05	8.99333e-05	0.476353	-0.000393655	0.000169585	0.0202718	2.97599e-05	9.021e-05	0.741479	2.46041e-05	8.21816e-05	0.764645	-0.000134053	0.000205707	0.514615	-	-	-	-	-	-	-	-	-
rs3754863	A	G	0.0472598	-0.0201552	0.00367249	4.06406e-08	3.65823e-05	-0.00221981	0.00150697	0.140744	-0.00241003	0.00219704	0.272667	0.000167808	0.000262482	0.52262	0.00123553	0.00069717	0.0763601	-1.85121e-05	0.000410553	0.964035	-0.000790678	0.00116647	0.497874	-2.25014e-05	0.000211811	0.915397	-0.000187757	0.000399409	0.638293	-0.000154079	0.000212463	0.468327	-0.000302403	0.000193554	0.118201	-0.000579128	0.000484482	0.231949	-	-	-	-	-	-	-	-	-
rs3756668	A	G	0.460445	-0.0134302	0.0015439	3.36502e-18	8.96207e-05	0.000247398	0.000633505	0.696151	-0.000293419	0.00092355	0.750706	-6.42517e-05	0.000110337	0.560349	4.28585e-05	0.000293064	0.88373	-0.000196134	0.00017258	0.255755	0.000622344	0.000490336	0.204364	-0.000153595	8.90366e-05	0.0845144	-0.000407771	0.000167894	0.0151519	2.67402e-05	8.93108e-05	0.764631	5.98182e-05	8.13625e-05	0.462214	0.00025468	0.000203657	0.211105	-	-	-	-	-	-	-	-	-
rs376071810	C	A	0.0878478	-0.0174185	0.0027288	1.73606e-10	4.86239e-05	-0.00094832	0.00111947	0.39693	-0.00106543	0.00163213	0.513898	-5.6835e-05	0.000194991	0.770689	0.000650121	0.000517912	0.20938	-0.000404442	0.000304989	0.184811	-0.00100594	0.00086654	0.245696	8.94621e-05	0.000157349	0.569657	0.000417854	0.000296711	0.159046	-3.50521e-05	0.000157834	0.82425	-5.8848e-05	0.000143787	0.68234	-0.000328511	0.00035991	0.36137	-	-	-	-	-	-	-	-	-
rs3766437	G	A	0.452586	0.00917244	0.00154802	3.12039e-09	4.16885e-05	0.000348521	0.000635051	0.583138	-0.000100267	0.000925945	0.913768	0.000146011	0.000110623	0.186869	0.00017373	0.000293823	0.554338	0.000333484	0.000173026	0.0539359	-0.00125156	0.000491604	0.0109007	-4.68277e-05	8.92678e-05	0.599879	0.000389661	0.00016833	0.0206208	8.0658e-05	8.95423e-05	0.367706	2.62118e-05	8.15735e-05	0.747963	-0.000156551	0.000204185	0.443254	-	-	-	-	-	-	-	-	-
rs3795503	T	C	0.315788	0.0107539	0.00165643	8.46906e-11	4.99745e-05	-0.000466789	0.00067943	0.492064	6.28224e-06	0.000990613	0.99494	0.00015281	0.000118349	0.196641	-5.83544e-05	0.000314344	0.852728	-8.83491e-05	0.000185112	0.633167	0.000596354	0.000525941	0.256846	-0.000150842	9.5502e-05	0.11423	0.000136776	0.000180087	0.447554	-5.39337e-05	9.5796e-05	0.573432	3.446e-05	8.72706e-05	0.692943	0.000113928	0.000218445	0.601991	-	-	-	-	-	-	-	-	-
rs3798519	C	A	0.179337	0.0238304	0.00200946	1.95801e-32	0.000167158	-0.000683589	0.000824747	0.407192	-0.000267573	0.00120241	0.823901	8.92339e-05	0.000143652	0.534481	-0.000174171	0.000381552	0.648045	-0.000125574	0.000224689	0.576244	0.000593368	0.000638389	0.352643	3.99654e-05	0.000115921	0.730272	1.1559e-05	0.00021859	0.957828	-0.000103196	0.000116277	0.374814	-0.000109733	0.000105929	0.300243	-0.000140474	0.00026515	0.596258	-	-	-	-	-	-	-	-	-
rs3803286	G	A	0.667027	-0.0110692	0.00163209	1.1854e-11	5.44271e-05	0.000644421	0.000669457	0.335747	0.000905424	0.000976037	0.353588	-2.6634e-05	0.000116608	0.81933	9.03673e-05	0.000309719	0.770462	-0.000108231	0.000182388	0.552908	0.000516433	0.000518204	0.318967	8.35507e-06	9.40973e-05	0.929247	-3.04461e-05	0.000177438	0.863762	0.000226717	9.4386e-05	0.0163052	0.00013155	8.59864e-05	0.126044	-5.81734e-05	0.000215232	0.786943	-	-	-	-	-	-	-	-	-
rs3809117	A	G	0.475628	0.0147159	0.00155198	2.50928e-21	0.000108022	-0.00117076	0.000636736	0.0659624	-0.00196491	0.00092838	0.0343034	-3.50449e-05	0.000110915	0.752031	-0.00036469	0.000294598	0.215745	0.000135371	0.000173483	0.435209	-0.000873787	0.000492902	0.076273	-0.000174217	8.95028e-05	0.0515953	-6.91014e-05	0.000168775	0.682224	-3.39484e-07	8.97785e-05	0.996983	0.000132439	8.17883e-05	0.105387	0.000274826	0.000204723	0.179459	-	-	-	-	-	-	-	-	-
rs3810291	A	G	0.677087	0.0186211	0.00164408	9.85481e-30	0.000151625	0.000253884	0.00067447	0.706605	0.00145083	0.000983375	0.140117	9.47016e-05	0.000117484	0.420198	0.00028832	0.000312048	0.355507	0.000396923	0.000183758	0.0307714	0.000339076	0.000522101	0.516051	-2.29904e-05	9.48048e-05	0.808391	-1.90188e-05	0.000178772	0.915276	-0.000181841	9.5096e-05	0.0558533	2.47069e-05	8.66332e-05	0.775499	-7.2169e-05	0.00021685	0.739281	-	-	-	-	-	-	-	-	-
rs3814333	T	C	0.316987	0.0144278	0.00166198	3.93636e-18	9.01365e-05	-0.000689188	0.00068184	0.312124	-0.000222868	0.000994141	0.822616	0.000111768	0.00011877	0.346682	0.000391224	0.000315463	0.214918	1.9547e-05	0.000185771	0.916201	-0.000492823	0.000527815	0.350457	4.40902e-05	9.58425e-05	0.645497	0.000268106	0.000180728	0.137948	9.70656e-05	9.61372e-05	0.31266	0.000137883	8.75811e-05	0.115408	-0.000275834	0.000219223	0.208307	-	-	-	-	-	-	-	-	-
rs3814424	T	C	0.156587	0.0138287	0.0021197	6.86038e-11	5.05113e-05	-0.00134532	0.000869185	0.121672	0.000130521	0.00126735	0.917974	-1.17615e-05	0.000151411	0.938083	0.000625991	0.000402159	0.119572	0.000156399	0.000236825	0.508998	-0.000502075	0.00067287	0.455566	-5.33043e-05	0.000122182	0.662642	-0.000118439	0.000230397	0.607207	7.73351e-05	0.000122558	0.528035	9.10367e-05	0.000111651	0.414861	-0.000516136	0.00027947	0.0647708	-	-	-	-	-	-	-	-	-
rs3818416	C	A	0.765917	0.0163008	0.0018219	3.66508e-19	9.52795e-05	0.000208974	0.000747384	0.779779	5.8489e-05	0.00108968	0.957194	-0.000217837	0.000130184	0.0942683	-0.000111571	0.000345781	0.74695	0.000119302	0.000203624	0.557948	-0.000518609	0.000578539	0.370034	0.000193704	0.000105053	0.0652021	6.09284e-05	0.000198097	0.758411	2.35601e-05	0.000105376	0.823084	-7.64635e-05	9.59982e-05	0.425736	0.000314252	0.000240291	0.190942	-	-	-	-	-	-	-	-	-
rs3823968	G	A	0.0994897	-0.0148102	0.00257811	9.22128e-09	3.93024e-05	-0.00143376	0.0010582	0.17545	-0.00129662	0.00154266	0.400624	-0.00013626	0.000184302	0.459709	0.000167444	0.000489523	0.732309	0.000250586	0.000288271	0.384698	-0.00051346	0.00081904	0.530722	-0.000195939	0.000148724	0.187682	-0.000321294	0.000280446	0.251939	-0.000159213	0.000149181	0.285863	-0.000222008	0.000135904	0.102352	-0.000337799	0.000340181	0.320711	-	-	-	-	-	-	-	-	-
rs3850625	A	G	0.118574	-0.01385	0.00237915	5.83948e-09	4.00964e-05	-0.000689419	0.000975863	0.479896	0.00117925	0.00142278	0.407198	3.07038e-05	0.00016998	0.856656	-0.000487428	0.000451479	0.280311	4.57292e-06	0.000265868	0.986277	-0.000246096	0.00075539	0.744586	-0.000170767	0.000137166	0.213144	9.86653e-05	0.000258652	0.702862	0.000151944	0.000137588	0.269447	7.07407e-05	0.000125343	0.572499	-0.000945618	0.00031374	0.00257832	-	-	-	-	-	-	-	-	-
rs3861879	G	A	0.43798	0.00963756	0.0015578	6.15239e-10	4.57267e-05	-0.000654881	0.000639033	0.305458	-0.000854012	0.000931621	0.359303	7.08364e-05	0.000111301	0.524491	-2.63779e-05	0.000295625	0.928901	0.000211236	0.000174088	0.224983	-6.49518e-05	0.000494622	0.895525	7.09948e-05	8.98151e-05	0.429263	0.000215482	0.000169363	0.203264	1.04587e-06	9.00914e-05	0.990738	5.86062e-05	8.20736e-05	0.475185	-0.000152609	0.000205437	0.457572	-	-	-	-	-	-	-	-	-
rs386893	G	A	0.546165	0.0106611	0.00154837	5.77359e-12	5.63451e-05	0.000217108	0.000635138	0.732481	0.00119011	0.000926012	0.198725	-7.54027e-05	0.000110631	0.495512	1.56429e-05	0.000293846	0.957545	-0.000225199	0.00017304	0.193114	-0.000174518	0.000491645	0.722614	-4.33453e-05	8.92745e-05	0.627302	-5.73884e-05	0.000168343	0.733179	-5.03745e-06	8.95491e-05	0.95514	9.63316e-05	8.15794e-05	0.237671	0.000606419	0.000204198	0.00298049	-	-	-	-	-	-	-	-	-
rs3923783	A	C	0.185714	-0.0141131	0.00197751	9.56912e-13	6.02416e-05	0.000359545	0.00081133	0.657654	0.000539168	0.00118291	0.648535	-0.000191716	0.000141322	0.174912	-2.95637e-05	0.000375364	0.937224	-0.000133068	0.000221045	0.547177	-0.000374054	0.000628037	0.551448	5.96678e-05	0.000114041	0.600826	-0.000371732	0.000215044	0.0838763	7.46005e-05	0.000114392	0.514305	3.43034e-07	0.000104211	0.997374	8.79332e-05	0.00026085	0.736039	-	-	-	-	-	-	-	-	-
rs3931548	A	C	0.377734	0.0132831	0.00161806	2.23273e-16	8.29452e-05	-0.000259672	0.000663792	0.695654	0.000203417	0.000967732	0.833512	-0.000352633	0.000115614	0.00228788	-4.37331e-05	0.000307084	0.886753	0.000176699	0.000180836	0.328509	-0.000164921	0.000513794	0.74822	-2.7923e-05	9.32965e-05	0.764717	-0.000297547	0.000175927	0.0907788	-0.000183977	9.3583e-05	0.0493079	-1.5984e-05	8.52549e-05	0.851281	0.000284722	0.000213399	0.182132	-	-	-	-	-	-	-	-	-
rs4047797	G	T	0.566347	-0.00919611	0.00155521	3.36069e-09	4.15397e-05	-0.00141367	0.000638347	0.0267894	-0.00218105	0.000930559	0.0190884	-0.000120699	0.000111175	0.277625	-0.000864144	0.000295287	0.00342869	0.000109899	0.000173891	0.527387	-0.000658753	0.000494061	0.18242	4.98206e-07	8.97134e-05	0.995569	0.000288463	0.00016917	0.0881654	-7.39905e-05	8.99893e-05	0.410956	7.03834e-05	8.19806e-05	0.390596	0.000196605	0.000205204	0.338015	-	-	-	-	-	-	-	-	-
rs4073717	T	G	0.201444	-0.0192956	0.00192008	9.31368e-24	0.000119786	-0.000698746	0.000788019	0.375234	-0.00111867	0.00114888	0.330203	-1.28415e-06	0.000137257	0.992535	-5.86163e-05	0.000364566	0.872264	-6.53055e-05	0.000214686	0.760983	-0.000263254	0.00060997	0.666043	-2.24857e-05	0.00011076	0.839126	-0.000109379	0.000208859	0.600489	5.15366e-05	0.000111101	0.642741	-4.49662e-05	0.000101214	0.656847	0.000174921	0.000253346	0.489914	-	-	-	-	-	-	-	-	-
rs407819	A	G	0.145678	0.0125307	0.00217875	8.86074e-09	3.90837e-05	3.53122e-05	0.000893929	0.96849	0.000101096	0.00130332	0.938172	6.58419e-05	0.000155709	0.672403	-3.62336e-05	0.000413575	0.930186	0.00046277	0.000243545	0.0574155	0.000154674	0.000691969	0.823126	-0.000289587	0.000125649	0.0211823	0.000139768	0.000236936	0.55526	4.52843e-05	0.000126036	0.719375	-7.25151e-05	0.00011482	0.527677	-2.85583e-05	0.000287403	0.920847	-	-	-	-	-	-	-	-	-
rs4082793	T	C	0.428057	-0.00989201	0.00155949	2.25469e-10	4.7913e-05	0.000284617	0.000639825	0.656439	-1.55003e-05	0.000932851	0.986743	0.000163865	0.000111448	0.141472	0.00016343	0.000296015	0.58088	-0.000324414	0.000174317	0.0627367	-0.000224277	0.000495275	0.650669	5.40051e-05	8.99336e-05	0.548173	0.000137128	0.000169586	0.418745	-5.12217e-05	9.02102e-05	0.570169	-0.000112895	8.21817e-05	0.169526	-0.000158294	0.000205708	0.441593	-	-	-	-	-	-	-	-	-
rs4083497	G	A	0.798331	-0.0106344	0.0019335	3.79959e-08	3.64148e-05	0.000444663	0.000793232	0.57509	0.000515987	0.00115643	0.65546	0.000118567	0.000138159	0.390785	0.000444366	0.00036696	0.22592	-4.98579e-05	0.000216097	0.817532	0.000628609	0.000613977	0.305916	-1.75835e-05	0.000111488	0.874681	-1.60216e-05	0.000210231	0.939253	0.000120021	0.000111831	0.283166	-8.0606e-05	0.000101878	0.428829	0.000242694	0.00025501	0.341248	-	-	-	-	-	-	-	-	-
rs41271299	T	C	0.0518918	0.0441543	0.00347032	4.46669e-37	0.000191837	0.00200064	0.00142408	0.160062	0.000975893	0.00207582	0.638267	0.000257183	0.000247999	0.299721	-7.97044e-05	0.000658706	0.90369	0.000527396	0.000387899	0.173951	0.00128568	0.00110211	0.243387	0.00038917	0.000200124	0.051818	0.000586857	0.00037737	0.119918	0.000149119	0.00020074	0.457574	-3.95003e-05	0.000182875	0.828991	0.00091554	0.000457748	0.0454907	-	-	-	-	-	-	-	-	-
rs41284816	T	G	0.0191383	0.0814387	0.00573283	8.6973e-46	0.000249002	-0.00178025	0.00235181	0.449068	0.00172857	0.0034297	0.61426	-0.000169062	0.000409747	0.6799	0.00081188	0.00108832	0.455672	0.000505461	0.000640893	0.430298	-5.58669e-05	0.00182092	0.975524	-0.000135266	0.000330648	0.682472	-0.000418405	0.000623497	0.502182	-0.000105503	0.000331665	0.750407	-0.000150173	0.000302148	0.619176	-0.000421924	0.000756301	0.576928	-	-	-	-	-	-	-	-	-
rs41311445	C	A	0.0960023	-0.0243134	0.00261439	1.41464e-20	0.000102605	0.00182195	0.00107276	0.089437	0.0054427	0.00156389	0.000501027	-0.000179366	0.000186841	0.337059	0.00100296	0.000496263	0.0432776	0.00035534	0.000292241	0.224018	-0.000669763	0.000830321	0.41988	0.000181073	0.000150772	0.229764	4.02979e-05	0.000284309	0.887286	-0.000124811	0.000151236	0.409216	0.000196519	0.000137777	0.153765	-0.000606746	0.000344865	0.0785152	-	-	-	-	-	-	-	-	-
rs4143843	T	C	0.450689	-0.0108221	0.00154835	2.76392e-12	5.79894e-05	9.03885e-05	0.000635324	0.886866	-0.000498666	0.000926236	0.590315	-0.000201929	0.000110657	0.0680302	0.000404778	0.000293915	0.168454	-8.64635e-05	0.000173082	0.61739	-0.000313248	0.000491763	0.524132	0.000118191	8.92958e-05	0.185638	0.000119888	0.000168384	0.47647	3.3911e-05	8.95706e-05	0.704989	-9.01031e-05	8.1599e-05	0.269499	-6.06977e-05	0.000204249	0.766334	-	-	-	-	-	-	-	-	-
rs4233168	T	A	0.919364	-0.0189086	0.00287371	4.71548e-11	5.30107e-05	0.00107486	0.00117949	0.362144	0.00157969	0.00171994	0.358382	-8.93119e-05	0.000205482	0.66382	0.000140068	0.000545778	0.797458	0.000698079	0.000321396	0.029855	0.00071588	0.000913162	0.433066	0.000107284	0.000165815	0.517626	-0.000124967	0.000312675	0.6894	7.7836e-05	0.000166325	0.639803	0.000156189	0.000151523	0.302638	-0.000144628	0.000379274	0.702959	-	-	-	-	-	-	-	-	-
rs4238585	T	C	0.869032	0.0134214	0.00232404	7.69963e-09	4.1004e-05	-0.00087741	0.000953899	0.35767	-0.00122498	0.00139073	0.378418	-0.000156132	0.000166151	0.347374	-0.00022312	0.000441312	0.613149	0.000325397	0.00025988	0.210533	0.000494831	0.000738377	0.502756	0.000154444	0.000134077	0.24936	-0.00011134	0.000252827	0.659662	1.91425e-05	0.000134489	0.886816	-0.000198846	0.00012252	0.104597	0.000133444	0.000306678	0.663471	-	-	-	-	-	-	-	-	-
rs4282339	A	G	0.206886	-0.0166344	0.00189579	1.72612e-18	9.08053e-05	-0.00035809	0.000777934	0.645295	-0.000404121	0.00113422	0.721617	-9.02649e-05	0.000135506	0.505326	-7.30486e-05	0.000359914	0.839165	-0.000628745	0.000211944	0.00301177	0.00100893	0.000602185	0.0938475	-0.000167357	0.000109347	0.12589	-0.000166578	0.000206194	0.419166	5.82457e-06	0.000109684	0.95765	-7.51338e-05	9.99221e-05	0.452097	0.00018481	0.000250113	0.459965	-	-	-	-	-	-	-	-	-
rs4301837	C	T	0.496374	-0.0094613	0.00154713	9.64197e-10	4.47557e-05	0.00123059	0.000634766	0.0525445	0.000716793	0.000925479	0.43863	3.13355e-05	0.000110567	0.776866	0.000248395	0.000293676	0.397658	-5.10581e-05	0.000172941	0.767815	0.000328609	0.000491361	0.503641	-0.000174315	8.92226e-05	0.0507369	7.96522e-05	0.000168246	0.63591	-2.37777e-05	8.94975e-05	0.790485	7.70869e-05	8.15325e-05	0.344417	9.93142e-05	0.000204083	0.626516	-	-	-	-	-	-	-	-	-
rs4360494	C	G	0.555162	-0.00970576	0.00155004	3.8145e-10	4.65276e-05	-0.00107495	0.000635946	0.0909672	-0.0018525	0.000927244	0.0457327	-0.000120603	0.000110779	0.276293	-0.000232037	0.000294237	0.430345	-3.50712e-05	0.000173271	0.839599	-5.65123e-05	0.000492301	0.90861	-2.25567e-05	8.93937e-05	0.800787	0.00020452	0.000168568	0.225023	-7.7077e-05	8.96685e-05	0.390023	0.000100586	8.16883e-05	0.218196	-6.35294e-05	0.000204473	0.75603	-	-	-	-	-	-	-	-	-
rs4428159	C	G	0.0949209	0.0166137	0.00272506	1.08442e-09	4.74254e-05	0.00020913	0.00111841	0.85167	-0.0003356	0.00163065	0.836941	-9.86695e-05	0.000194814	0.61252	-0.000103855	0.000517443	0.840927	-4.35738e-05	0.000304713	0.88629	-0.000755467	0.000865754	0.382875	-0.000115402	0.000157206	0.462901	0.000492902	0.000296441	0.0963666	-3.77228e-05	0.00015769	0.810934	-6.79078e-05	0.000143656	0.63642	0.000189164	0.000359583	0.598845	-	-	-	-	-	-	-	-	-
rs4447106	A	G	0.113314	-0.0166134	0.00245478	1.30977e-11	5.54626e-05	0.000172688	0.00100691	0.863829	-0.00163695	0.00146795	0.264796	-9.05071e-06	0.000175377	0.958842	-0.000468678	0.000465815	0.314346	1.16146e-05	0.00027431	0.966227	0.000263278	0.000779376	0.735509	0.00019001	0.000141521	0.179395	-0.000127225	0.000266865	0.633547	-8.49939e-05	0.000141957	0.549353	-0.000123259	0.000129323	0.340535	-0.000253043	0.000323706	0.434389	-	-	-	-	-	-	-	-	-
rs4477562	T	C	0.12825	0.0183214	0.00232146	2.97795e-15	7.50579e-05	0.000791305	0.00095257	0.406141	0.00120125	0.00138864	0.387008	7.209e-05	0.000165901	0.6639	0.00024978	0.000440647	0.570818	-0.000455654	0.000259488	0.0790934	0.000153127	0.000737265	0.835466	3.24358e-05	0.000133875	0.80856	6.45865e-05	0.000252446	0.798072	0.000317894	0.000134286	0.0179192	-5.77209e-05	0.000122336	0.637053	-7.62545e-06	0.000306216	0.980133	-	-	-	-	-	-	-	-	-
rs4483850	T	A	0.497702	-0.00976406	0.00153836	2.19751e-10	4.76674e-05	0.000381877	0.000631298	0.54524	0.000817227	0.000920354	0.374569	0.000105364	0.000109955	0.337942	-0.000475362	0.000292049	0.103594	0.000156447	0.000171983	0.362997	-0.000103045	0.000488641	0.83298	-0.000206822	8.87284e-05	0.0197559	-0.00022626	0.000167314	0.17628	0.000171118	8.90015e-05	0.0545255	2.20322e-06	8.10811e-05	0.978322	1.15793e-05	0.000202953	0.954502	-	-	-	-	-	-	-	-	-
rs4504126	C	A	0.0277627	0.031484	0.00469462	1.99783e-11	5.35111e-05	0.00414635	0.00192403	0.0311603	0.00271745	0.00280565	0.332763	-6.99807e-05	0.000335193	0.834622	-8.5149e-05	0.000890299	0.923806	0.000355369	0.00052428	0.497885	0.000595978	0.0014896	0.689087	-0.000147348	0.000270486	0.585923	0.000646755	0.000510049	0.20479	-0.000140963	0.000271318	0.603377	0.000214092	0.000247171	0.386398	0.000593517	0.000618689	0.337402	-	-	-	-	-	-	-	-	-
rs4527444	G	A	0.540546	0.00965222	0.00154593	4.27963e-10	4.62764e-05	0.000801758	0.000634216	0.206169	2.84911e-05	0.000924654	0.975419	2.55418e-06	0.000110469	0.981554	0.000343939	0.000293413	0.241118	0.000135105	0.000172786	0.43426	-0.0010858	0.00049092	0.0269833	1.13829e-05	8.91434e-05	0.898393	0.000110801	0.000168096	0.509799	0.000131613	8.94173e-05	0.14105	8.06233e-05	8.14597e-05	0.322306	-4.66692e-05	0.0002039	0.81896	-	-	-	-	-	-	-	-	-
rs45528934	T	C	0.162955	0.0167441	0.00208326	9.19833e-16	7.64839e-05	-0.000483016	0.000854632	0.571955	0.00130689	0.0012461	0.294279	9.41553e-07	0.000148872	0.994954	-0.0005388	0.000395416	0.173005	-0.000134514	0.000232854	0.563483	0.000253122	0.000661588	0.702019	5.06435e-05	0.000120133	0.673346	0.000140785	0.000226533	0.534286	0.000226685	0.000120502	0.0599501	6.81907e-05	0.000109779	0.534491	0.000208907	0.000274785	0.447101	-	-	-	-	-	-	-	-	-
rs4582214	A	G	0.441737	-0.008838	0.00155395	1.29068e-08	3.85248e-05	0.000723542	0.00063749	0.256382	0.000326519	0.000929401	0.725347	0.00011002	0.000111036	0.32176	0.00010921	0.00029492	0.711156	-7.54301e-05	0.000173673	0.664055	-2.69602e-05	0.000493444	0.956428	-1.07943e-05	8.96011e-05	0.904111	-0.000257456	0.000168959	0.127564	6.97265e-05	8.98766e-05	0.437866	-4.61721e-05	8.1878e-05	0.572813	2.87226e-05	0.000204947	0.888544	-	-	-	-	-	-	-	-	-
rs4591849	C	A	0.0814249	0.0298474	0.0029378	3.02047e-24	0.000133265	0.000715787	0.00120542	0.552641	0.00147081	0.00175774	0.402728	-4.87974e-05	0.000209998	0.81625	0.000736292	0.000557771	0.186815	0.00014183	0.000328462	0.665886	0.000717541	0.00093323	0.441966	-0.000169601	0.000169459	0.316905	-0.000698567	0.000319544	0.0288064	0.000173322	0.00016998	0.307889	0.000303952	0.000154852	0.0496642	8.00829e-05	0.000387609	0.836317	-	-	-	-	-	-	-	-	-
rs4613239	G	C	0.119483	0.0140002	0.00238159	4.14304e-09	4.12422e-05	0.00218602	0.000976994	0.0252542	0.00174164	0.00142443	0.221447	0.000303311	0.000170177	0.0746974	0.00158868	0.000451999	0.000440166	-2.35985e-05	0.000266179	0.929355	-5.29724e-05	0.000756271	0.944159	9.09397e-05	0.000137326	0.507833	-0.000142331	0.000258954	0.582568	-0.000246184	0.000137748	0.0739047	-0.000102395	0.000125489	0.414523	0.000478509	0.000314109	0.127664	-	-	-	-	-	-	-	-	-
rs4635681	G	A	0.156466	0.0127879	0.00211697	1.53622e-09	4.31669e-05	2.93216e-07	0.000868427	0.999731	0.0021952	0.00126615	0.0829621	0.000219227	0.000151268	0.147264	0.000452374	0.00040178	0.260198	-0.000134374	0.000236601	0.570081	0.00013493	0.000672236	0.840919	-9.76852e-05	0.000122067	0.423561	-8.30299e-05	0.000230179	0.71831	-6.05336e-05	0.000122442	0.621035	-3.55382e-05	0.000111545	0.750031	6.04214e-05	0.000279207	0.828674	-	-	-	-	-	-	-	-	-
rs4652839	G	C	0.674394	0.0160967	0.00164227	1.11652e-22	0.000113791	0.000908656	0.000673729	0.177435	-0.00120055	0.000982279	0.221629	4.94063e-05	0.000117353	0.673753	0.000142953	0.0003117	0.646504	6.5165e-05	0.000183555	0.722577	-0.000400249	0.000521519	0.442803	-0.000134936	9.46989e-05	0.154187	6.94687e-05	0.000178573	0.69726	-0.000216199	9.49897e-05	0.022845	7.34383e-05	8.65366e-05	0.396083	5.16268e-05	0.000216608	0.811616	-	-	-	-	-	-	-	-	-
rs4665434	G	A	0.61671	-0.0094989	0.00158414	2.02113e-09	4.26565e-05	-0.000488502	0.000649851	0.452224	-0.000371734	0.000947478	0.694807	-0.000141543	0.000113195	0.211144	7.0073e-05	0.000300657	0.81571	-0.000170388	0.000177051	0.335866	0.000624149	0.00050304	0.214697	7.40247e-05	9.13437e-05	0.417713	-0.000157446	0.000172245	0.360676	-3.31278e-05	9.16248e-05	0.717681	-5.19534e-05	8.34705e-05	0.533669	-0.000225701	0.000208933	0.280029	-	-	-	-	-	-	-	-	-
rs4671328	G	T	0.550251	-0.0111218	0.00156132	1.0556e-12	6.12225e-05	-0.000139005	0.000640565	0.828206	0.000347095	0.000933888	0.710142	4.04909e-05	0.000111572	0.71667	-0.000267674	0.000296344	0.366392	0.000111753	0.000174512	0.52193	-0.00061811	0.000495825	0.212534	0.000157016	9.00333e-05	0.0811647	2.3585e-05	0.000169775	0.889514	-7.35219e-05	9.03106e-05	0.415588	-0.000107969	8.22732e-05	0.189414	-0.000143129	0.000205937	0.487047	-	-	-	-	-	-	-	-	-
rs4672884	A	G	0.407355	-0.00906603	0.00156795	7.3844e-09	3.96855e-05	-0.00126202	0.000643292	0.0497854	-0.00275792	0.000937878	0.00327606	-2.03564e-05	0.00011205	0.85584	-0.000970193	0.00029761	0.00111441	-0.000115041	0.000175259	0.511565	-0.000274094	0.00049795	0.582014	-6.00851e-06	9.04194e-05	0.947018	-0.000109225	0.000170502	0.521777	6.95586e-05	9.06975e-05	0.443124	-8.47128e-05	8.26257e-05	0.305241	0.000116077	0.000206819	0.574629	-	-	-	-	-	-	-	-	-
rs4680	A	G	0.516345	0.00863935	0.00153913	1.9885e-08	3.72793e-05	-0.000376175	0.000631554	0.55142	-0.00196214	0.000920732	0.0330843	-0.000110687	0.000110001	0.3143	-0.000448649	0.00029217	0.124644	-5.95669e-05	0.000172054	0.729185	-0.000731237	0.000488843	0.134693	-5.52729e-05	8.87659e-05	0.533494	-0.000111801	0.000167384	0.504178	-6.46664e-05	8.90389e-05	0.467673	8.35587e-05	8.11147e-05	0.30295	7.94432e-05	0.000203037	0.695595	-	-	-	-	-	-	-	-	-
rs4693128	T	C	0.191259	-0.0120521	0.00196275	8.2389e-10	4.49352e-05	-0.000647842	0.000805551	0.421269	-0.00159359	0.00117435	0.174783	0.000124005	0.0001403	0.376774	-0.000240253	0.000372649	0.519111	-0.000200608	0.000219446	0.360635	-0.00015162	0.000623494	0.807867	-0.000110844	0.000113216	0.327558	0.000123089	0.00021349	0.564239	1.22802e-05	0.000113564	0.913889	-4.27228e-05	0.000103458	0.679643	-0.000284408	0.000258962	0.272091	-	-	-	-	-	-	-	-	-
rs4715264	T	C	0.332428	0.0105812	0.0016367	1.01474e-10	4.9693e-05	0.000901728	0.000671432	0.179275	0.00187515	0.000978891	0.055418	0.000142339	0.000116949	0.223564	-0.000237076	0.000310626	0.445332	-0.000133346	0.000182922	0.466015	0.000117294	0.000519721	0.821446	2.65268e-06	9.43727e-05	0.977576	-4.34626e-05	0.000177957	0.807052	-2.74429e-05	9.4663e-05	0.771892	1.83563e-05	8.62384e-05	0.831439	0.000165533	0.000215861	0.443171	-	-	-	-	-	-	-	-	-
rs4732134	C	T	0.475228	-0.00882934	0.00154095	1.00629e-08	3.88829e-05	-0.000184869	0.000632134	0.769941	-0.00124201	0.000921623	0.177778	5.64929e-05	0.000110107	0.6079	-5.82074e-05	0.000292453	0.842238	-0.00023173	0.00017222	0.178449	5.85498e-05	0.000489315	0.904755	-0.000137031	8.88512e-05	0.123012	-0.000100023	0.000167546	0.550516	-3.75324e-05	8.91247e-05	0.673666	7.98413e-05	8.11929e-05	0.325434	0.000223525	0.000203232	0.271399	-	-	-	-	-	-	-	-	-
rs475591	C	T	0.578475	0.0107957	0.00156021	4.54476e-12	5.68381e-05	-0.000887464	0.000640123	0.165627	-0.000151677	0.000933338	0.870904	-0.000107609	0.000111506	0.33452	0.000391182	0.000296169	0.186567	-4.57337e-05	0.000174409	0.793151	-0.000733678	0.000495532	0.138718	-5.02698e-05	8.99806e-05	0.576385	3.83451e-05	0.000169675	0.821208	-0.000110584	9.02572e-05	0.220495	4.06281e-06	8.22248e-05	0.960592	-8.899e-06	0.000205815	0.965512	-	-	-	-	-	-	-	-	-
rs4770078	T	C	0.818211	-0.0118299	0.00199507	3.04049e-09	4.16318e-05	-0.000668087	0.000818691	0.414476	0.000409663	0.00119359	0.731433	-0.000197722	0.000142598	0.165573	-0.000105806	0.000378753	0.779974	0.000276438	0.00022304	0.215196	0.00036	0.000633707	0.569977	-0.000146801	0.00011507	0.202044	-0.000238305	0.000216986	0.272097	-0.00010338	0.000115424	0.370439	-0.000101819	0.000105152	0.332894	-3.95017e-05	0.000263205	0.880702	-	-	-	-	-	-	-	-	-
rs4776970	T	A	0.355347	-0.0126051	0.00160744	4.45623e-15	7.27949e-05	-0.00110239	0.000659387	0.0945553	-3.20503e-06	0.00096129	0.99734	-8.90145e-05	0.000114846	0.438293	-0.000156267	0.000305039	0.608452	-4.16067e-05	0.000179632	0.816832	0.000305401	0.000510374	0.549583	-9.28562e-05	9.26753e-05	0.316368	3.37394e-05	0.000174756	0.846908	6.87939e-05	9.29604e-05	0.45928	1.89408e-05	8.46874e-05	0.823026	1.46764e-05	0.000211979	0.944803	-	-	-	-	-	-	-	-	-
rs4803783	C	G	0.677601	0.00914816	0.00164479	2.67043e-08	3.6565e-05	-0.00067724	0.000674798	0.315563	-0.00146841	0.00098389	0.135582	-8.83164e-05	0.000117546	0.452451	0.000585344	0.00031221	0.0608155	9.04831e-05	0.000183856	0.622619	-0.00037887	0.000522374	0.468277	-0.000113776	9.48543e-05	0.23034	-6.10602e-05	0.000178865	0.732821	3.80457e-05	9.51462e-05	0.689256	-3.54503e-05	8.66786e-05	0.68255	7.10384e-05	0.000216963	0.74335	-	-	-	-	-	-	-	-	-
rs4804090	T	C	0.387836	-0.0121225	0.0015811	1.7629e-14	6.97799e-05	8.30605e-05	0.000648613	0.898103	0.00062506	0.00094566	0.508627	-0.000113769	0.000112978	0.313934	-0.000105099	0.00030008	0.726161	-0.000185178	0.000176711	0.29468	-6.87924e-05	0.000502076	0.891018	-1.16911e-05	9.11686e-05	0.897962	0.000146453	0.000171915	0.394273	-0.000102521	9.14489e-05	0.262257	-3.7139e-05	8.33104e-05	0.655749	2.70112e-05	0.000208533	0.896938	-	-	-	-	-	-	-	-	-
rs4813803	T	C	0.201668	-0.0111944	0.00191627	5.1698e-09	4.03508e-05	0.00018949	0.000786095	0.809514	-0.00201293	0.00114615	0.0790461	-0.000166164	0.000136931	0.224944	-0.000260985	0.000363701	0.473017	-0.0001118	0.000214177	0.601671	-0.000748296	0.000608522	0.218812	-7.06743e-05	0.000110498	0.522433	6.34066e-05	0.000208364	0.760894	3.07283e-05	0.000110838	0.781598	0.00014646	0.000100973	0.146924	8.83638e-05	0.000252745	0.726626	-	-	-	-	-	-	-	-	-
rs4819021	C	T	0.476161	-0.00925826	0.0015549	2.6151e-09	4.27603e-05	0.00056614	0.00063802	0.374897	-0.000382455	0.000930168	0.68095	0.000189204	0.000111127	0.0886459	-0.000355126	0.000295163	0.228919	-0.000192692	0.000173816	0.267605	0.000394927	0.00049385	0.423891	5.76519e-05	8.9675e-05	0.520291	-0.000342971	0.000169098	0.0425365	-6.6029e-05	8.99508e-05	0.462915	-9.87909e-05	8.19455e-05	0.227985	-0.000115349	0.000205116	0.573872	-	-	-	-	-	-	-	-	-
rs4841441	A	C	0.615848	-0.0100011	0.00158357	2.695e-10	4.73263e-05	-0.000463748	0.00064973	0.475379	-0.00225008	0.000947241	0.0175301	5.2836e-05	0.000113168	0.640586	-0.000127477	0.000300584	0.671494	0.0001258	0.000177008	0.477271	-0.00103612	0.000502916	0.0393783	-5.83985e-05	9.13217e-05	0.52251	0.000251369	0.000172203	0.144368	-0.000112973	9.16024e-05	0.217467	-2.26922e-05	8.34503e-05	0.78568	-0.000321393	0.000208882	0.123895	-	-	-	-	-	-	-	-	-
rs4857330	C	T	0.551984	-0.0100811	0.00154727	7.25772e-11	5.0265e-05	-0.000508228	0.000634928	0.42345	0.000300934	0.00092572	0.74512	0.000247068	0.000110595	0.0254846	-0.000151485	0.000293752	0.606072	-7.04063e-06	0.000172985	0.967535	0.000220385	0.000491489	0.653862	-4.54333e-05	8.92462e-05	0.610698	-1.7481e-05	0.00016829	0.917269	-7.0527e-05	8.95206e-05	0.430797	4.04345e-06	8.15537e-05	0.960457	-6.3564e-05	0.000204136	0.755511	-	-	-	-	-	-	-	-	-
rs4858940	C	T	0.884129	0.0162428	0.00240655	1.48663e-11	5.40558e-05	-0.00302982	0.000987389	0.00215141	-0.00177866	0.0014396	0.216638	3.42987e-05	0.00017199	0.841932	1.67722e-05	0.00045682	0.970712	0.000298273	0.000269013	0.267531	9.18507e-06	0.000764324	0.990412	-0.000176975	0.000138788	0.20226	0.000159274	0.000261711	0.542798	-7.76151e-05	0.000139215	0.577174	-8.23027e-05	0.000126826	0.516375	0.000178501	0.000317455	0.573921	-	-	-	-	-	-	-	-	-
rs4865160	A	G	0.320409	-0.00933582	0.00165412	1.66282e-08	3.79566e-05	-0.000901748	0.000678615	0.183912	-7.86622e-05	0.000989363	0.936629	-8.64262e-05	0.000118199	0.464664	0.000322187	0.000313947	0.304777	0.000130308	0.000184878	0.480915	-0.000259199	0.000525279	0.621694	4.36123e-05	9.53819e-05	0.647499	0.000111942	0.00017986	0.533689	-3.69716e-05	9.56752e-05	0.69918	7.56716e-06	8.71605e-05	0.930816	-0.000254324	0.000218169	0.24373	-	-	-	-	-	-	-	-	-
rs4865956	A	T	0.69595	-0.0104872	0.00167924	4.23761e-10	4.65449e-05	-0.00115912	0.000688946	0.0924807	0.000299098	0.00100443	0.765873	-9.66342e-06	0.00012	0.935817	-5.76456e-07	0.00031873	0.998557	7.1752e-05	0.000187694	0.702253	-0.000446638	0.00053328	0.402296	-2.27431e-05	9.68349e-05	0.814314	-0.000134164	0.0001826	0.462496	0.000102326	9.71326e-05	0.292127	-5.29469e-05	8.84883e-05	0.549607	-0.000119774	0.000221493	0.588677	-	-	-	-	-	-	-	-	-
rs4868125	G	C	0.580309	0.0125338	0.00158478	2.60519e-15	7.65217e-05	-0.00042828	0.000650256	0.510132	-0.000350781	0.000948112	0.711399	1.53563e-06	0.000113271	0.989183	-0.000189048	0.000300858	0.529766	0.000110322	0.00017717	0.533487	0.000184852	0.000503378	0.713452	7.04729e-06	9.1405e-05	0.938544	-8.7821e-05	0.000172361	0.610389	8.49231e-05	9.1686e-05	0.354323	1.8647e-05	8.35264e-05	0.823343	1.7388e-06	0.000209073	0.993364	-	-	-	-	-	-	-	-	-
rs4870941	C	G	0.240006	-0.0165347	0.00182702	1.43548e-19	9.97367e-05	0.000513369	0.000749539	0.493399	0.00282125	0.00109279	0.00983229	2.85181e-06	0.000130558	0.982573	0.000644599	0.00034677	0.0630468	4.04897e-05	0.000204208	0.842828	0.000941171	0.000580196	0.10477	-7.31695e-05	0.000105354	0.487363	9.66688e-05	0.000198665	0.626547	8.81299e-05	0.000105678	0.404312	-2.52133e-05	9.62733e-05	0.793404	-9.68127e-06	0.00024098	0.967954	-	-	-	-	-	-	-	-	-
rs4881171	A	G	0.0997839	-0.0144479	0.00257245	1.95115e-08	3.75013e-05	-6.07024e-05	0.00105537	0.954133	-0.000833002	0.0015385	0.588206	0.000128634	0.000183805	0.484028	0.000971031	0.000488199	0.0467011	0.000227469	0.000287493	0.428818	-0.000224876	0.00081683	0.783083	-6.80847e-05	0.000148323	0.646212	0.000413619	0.000279689	0.13918	6.87773e-05	0.000148779	0.643881	-6.56654e-06	0.000135538	0.961359	9.02393e-05	0.000339263	0.79025	-	-	-	-	-	-	-	-	-
rs4895917	T	C	0.322765	-0.0112916	0.00165905	1.00481e-11	5.574e-05	-0.000763911	0.000680803	0.261831	-0.00307321	0.000992579	0.00196043	6.55431e-05	0.000118585	0.580463	-0.000370467	0.000314972	0.23952	1.78138e-05	0.000185481	0.923488	-0.000295628	0.000526993	0.574817	-3.57205e-05	9.56932e-05	0.708939	6.88336e-05	0.000180447	0.702861	-7.67952e-05	9.59874e-05	0.42368	6.2513e-05	8.74449e-05	0.474681	0.0001285	0.000218882	0.557153	-	-	-	-	-	-	-	-	-
rs4902273	A	G	0.075471	-0.016048	0.00291438	3.66282e-08	3.59395e-05	0.000107236	0.00119578	0.928542	-0.00213533	0.00174358	0.220695	-5.36806e-05	0.000208306	0.796638	0.000165393	0.000553279	0.764991	0.000128851	0.000325816	0.692494	-0.000943947	0.000925712	0.307872	-0.000185387	0.000168094	0.270082	0.000127509	0.000316972	0.687483	-7.4951e-05	0.000168611	0.656667	-0.000196345	0.000153605	0.201163	0.000171421	0.000384487	0.655711	-	-	-	-	-	-	-	-	-
rs4917451	C	T	0.569629	0.0092941	0.00155311	2.17679e-09	4.23526e-05	1.91253e-05	0.000637221	0.976056	-6.10307e-05	0.00092909	0.947626	-0.000115281	0.000110999	0.299002	0.000475337	0.00029482	0.106899	0.000159973	0.000173615	0.35683	-6.10391e-05	0.000493278	0.90152	6.06337e-05	8.9571e-05	0.498448	0.000139531	0.000168902	0.408746	-0.000281899	8.98454e-05	0.00170352	-0.000132177	8.18503e-05	0.106341	-0.0003914	0.000204878	0.0560812	-	-	-	-	-	-	-	-	-
rs4940940	A	G	0.189806	-0.0137918	0.00196873	2.46649e-12	5.8502e-05	0.000296138	0.000807529	0.713827	0.000128587	0.00117748	0.91304	0.000307444	0.000140673	0.028851	-0.000926224	0.000373637	0.0131779	0.000205761	0.00022003	0.349712	0.000740753	0.000625152	0.236051	-0.000117274	0.000113517	0.30156	-5.78223e-05	0.000214058	0.787064	0.000195291	0.000113866	0.0863284	9.92597e-07	0.000103733	0.992365	0.000130302	0.000259652	0.615786	-	-	-	-	-	-	-	-	-
rs4971093	A	G	0.378853	-0.0108816	0.00158669	6.99144e-12	5.57289e-05	-0.000626875	0.00065092	0.335519	0.0024546	0.000949007	0.00969628	-0.000106198	0.000113379	0.348934	-0.000393759	0.000301144	0.191028	0.000208536	0.000177338	0.239626	-0.00112703	0.000503854	0.0252988	3.01027e-05	9.1492e-05	0.742141	0.000268464	0.000172524	0.119686	7.52878e-05	9.17734e-05	0.412008	-1.4641e-05	8.3606e-05	0.860986	9.5988e-05	0.000209272	0.646468	-	-	-	-	-	-	-	-	-
rs4980067	A	C	0.503775	-0.0115021	0.00153968	8.01121e-14	6.61454e-05	2.45154e-05	0.000631717	0.969044	-0.000249389	0.000920981	0.786556	7.59018e-06	0.00011003	0.945003	9.57662e-05	0.000292248	0.743148	-3.04707e-05	0.0001721	0.859467	0.00051824	0.000488972	0.28921	-4.14808e-05	8.87893e-05	0.64037	0.000178315	0.000167428	0.286866	5.06928e-05	8.90624e-05	0.569232	1.60599e-05	8.11362e-05	0.843094	-0.000442746	0.000203089	0.0292538	-	-	-	-	-	-	-	-	-
rs4985148	C	A	0.308188	-0.0117484	0.00166487	1.70862e-12	5.88561e-05	0.00118102	0.000683094	0.0838217	-0.00116215	0.000995978	0.243273	0.000144191	0.00011899	0.225592	-0.000478179	0.000316046	0.13028	-0.000137867	0.000186114	0.458838	-0.000932111	0.00052879	0.0779477	-6.63309e-05	9.60198e-05	0.489689	0.000229759	0.000181062	0.20446	7.3783e-06	9.63151e-05	0.938937	0.000101291	8.77433e-05	0.248336	-0.000173211	0.000219629	0.430315	-	-	-	-	-	-	-	-	-
rs508347	C	T	0.700837	-0.0142093	0.00168587	3.51474e-17	8.46643e-05	0.000312371	0.000691611	0.651516	0.00206436	0.00100843	0.0406483	-2.09149e-05	0.000120478	0.862181	0.000690576	0.000319998	0.0309234	0.000145798	0.000188442	0.439106	0.000618179	0.000535404	0.248254	8.54606e-05	9.72205e-05	0.379381	-9.99974e-05	0.000183327	0.585438	-4.45427e-05	9.75196e-05	0.647847	-0.000129151	8.88405e-05	0.14602	-9.21865e-05	0.000222376	0.678469	-	-	-	-	-	-	-	-	-
rs520829	G	T	0.474651	0.0140327	0.00154288	9.489e-20	9.82053e-05	-0.000284683	0.00063305	0.652927	-0.00127997	0.000922933	0.165488	6.82394e-05	0.000110263	0.535998	-0.000410505	0.000292868	0.161013	0.000163764	0.000172465	0.342343	0.000411766	0.00049001	0.400728	-2.3761e-05	8.89777e-05	0.789435	4.90981e-05	0.000167784	0.769807	3.9195e-05	8.92514e-05	0.660551	4.57128e-05	8.13084e-05	0.57397	0.000194147	0.000203521	0.340115	-	-	-	-	-	-	-	-	-
rs528970	G	A	0.438084	0.00884228	0.0015501	1.16905e-08	3.84935e-05	-0.000182309	0.000635965	0.774368	0.000509126	0.000927219	0.582945	5.01366e-05	0.000110775	0.650838	0.000166828	0.000294228	0.570713	-5.97683e-05	0.000173265	0.73013	8.35701e-05	0.000492285	0.865199	0.000122194	8.93905e-05	0.171637	3.95951e-05	0.000168563	0.814288	-1.61196e-05	8.96657e-05	0.85733	6.72788e-05	8.16857e-05	0.41015	-0.000145024	0.000204466	0.478151	-	-	-	-	-	-	-	-	-
rs543874	G	A	0.207459	0.0297381	0.00189664	2.18356e-55	0.000290811	-0.0015001	0.000778781	0.0540786	-0.000339372	0.00113518	0.764971	-0.000150501	0.00013562	0.267117	0.000590001	0.000360216	0.101442	-0.000307136	0.000212125	0.147645	0.00049289	0.000602694	0.413466	0.000142271	0.000109439	0.193602	-8.37678e-05	0.000206368	0.684805	-5.49057e-05	0.000109776	0.616962	-4.0054e-05	0.000100006	0.688778	-0.000406344	0.000250323	0.104531	-	-	-	-	-	-	-	-	-
rs55674305	A	G	0.304512	-0.00963095	0.00167529	8.99399e-09	3.92882e-05	0.000573938	0.000687323	0.4037	0.00112435	0.00100205	0.261841	9.32726e-05	0.000119715	0.43591	0.000184783	0.000317974	0.561157	5.10347e-05	0.000187249	0.785199	0.000873574	0.000532013	0.100588	4.66739e-05	9.66051e-05	0.628996	9.2824e-05	0.000182167	0.610363	2.52166e-05	9.69023e-05	0.794688	1.78899e-05	8.82783e-05	0.839406	-0.000155139	0.000220968	0.482624	-	-	-	-	-	-	-	-	-
rs55681913	C	T	0.107024	0.0272201	0.00251985	3.3912e-27	0.000141622	-0.000473257	0.00103363	0.647053	0.00120389	0.00150723	0.424441	-4.35549e-05	0.00018007	0.808875	0.000476471	0.000478279	0.319144	3.31852e-05	0.00028165	0.906207	-0.00118704	0.000800227	0.137975	0.000104844	0.000145308	0.470586	-0.000412119	0.000274004	0.132567	0.000135841	0.000145755	0.351347	0.000199384	0.000132783	0.133208	0.000432786	0.000332367	0.192872	-	-	-	-	-	-	-	-	-
rs55715344	T	C	0.345364	-0.0094952	0.00163844	6.82767e-09	4.07676e-05	-0.000192871	0.000672248	0.774186	-0.000500717	0.000980167	0.609458	-3.94137e-05	0.000117101	0.736434	0.00059324	0.000311028	0.056476	-3.05232e-05	0.00018316	0.867647	-0.000110064	0.000520396	0.832497	-0.000129685	9.44951e-05	0.16994	-3.26739e-05	0.000178188	0.85451	-0.000115782	9.47858e-05	0.221893	-4.0542e-05	8.63504e-05	0.638708	0.000125925	0.000216142	0.560162	-	-	-	-	-	-	-	-	-
rs55745040	G	T	0.171108	-0.0112174	0.00205122	4.5377e-08	3.5693e-05	-0.000890136	0.000841799	0.29032	-0.00288552	0.00122718	0.0187063	0.000222552	0.000146612	0.129025	-0.00036086	0.000389415	0.354097	-8.4352e-05	0.00022932	0.712996	-0.000118267	0.000651547	0.855962	0.000139209	0.00011831	0.239337	-0.000258866	0.000223095	0.245911	0.000207898	0.000118674	0.0798015	-0.000124037	0.000108112	0.251259	1.50969e-05	0.000270614	0.955511	-	-	-	-	-	-	-	-	-
rs557951	G	T	0.312374	0.0109971	0.00166332	3.80993e-11	5.19533e-05	-0.00120879	0.000682262	0.0764389	-0.000460954	0.000994749	0.643087	0.000229499	0.000118842	0.0534692	0.000383524	0.000315656	0.224365	0.000202223	0.000185884	0.276641	-0.000290495	0.000528138	0.582295	0.000153687	9.59008e-05	0.109033	-0.000278799	0.000180839	0.123147	3.9347e-05	9.61961e-05	0.682519	2.54547e-05	8.7635e-05	0.771463	-0.000273946	0.000219357	0.211718	-	-	-	-	-	-	-	-	-
rs55831773	T	C	0.197966	-0.015447	0.00196943	4.39761e-15	7.57708e-05	-0.000858477	0.00080825	0.288171	-0.000548196	0.00117837	0.641777	1.82632e-05	0.00014078	0.896781	-0.000219848	0.000373923	0.556568	0.00063032	0.000220194	0.00420258	-0.000928101	0.000625625	0.137948	4.68286e-05	0.000113603	0.680185	-6.50193e-05	0.00021422	0.761497	4.93946e-06	0.000113953	0.965425	-8.77187e-05	0.000103811	0.398122	5.31733e-05	0.000259849	0.83786	-	-	-	-	-	-	-	-	-
rs558525498	A	G	0.0588377	-0.0205302	0.003375	1.18059e-09	4.66806e-05	0.000295475	0.00138455	0.831008	0.000368323	0.00201883	0.855234	0.000265314	0.00024119	0.271323	-5.48609e-07	0.00064062	0.999317	-0.000198236	0.000377249	0.599252	-0.000533586	0.00107185	0.618612	0.000360267	0.000194629	0.0641634	-0.000676855	0.000367008	0.0651474	0.000512858	0.000195227	0.0086147	5.3648e-05	0.000177854	0.762926	-0.000173617	0.000445182	0.696544	-	-	-	-	-	-	-	-	-
rs55884613	A	G	0.123478	0.0136927	0.00237939	8.68611e-09	4.05845e-05	0.000820454	0.000976382	0.400741	0.00510767	0.00142347	0.000333047	8.62381e-05	0.000170066	0.612095	0.000351697	0.000451709	0.43622	0.000156771	0.000266003	0.555623	0.000700762	0.000755772	0.353816	2.999e-05	0.000137236	0.827017	0.000302707	0.000258783	0.242108	-1.13919e-05	0.000137658	0.934047	1.56528e-05	0.000125407	0.900669	0.000128573	0.000313903	0.682103	-	-	-	-	-	-	-	-	-
rs55911231	T	C	0.410333	0.0103879	0.00156452	3.14849e-11	5.2219e-05	0.00117978	0.000641677	0.0659771	-0.0013096	0.00093552	0.161555	-4.7829e-05	0.000111767	0.6687	-0.000226027	0.000296863	0.446427	-0.000137935	0.000174817	0.430099	-0.00028424	0.000496693	0.567143	-0.000168757	9.01908e-05	0.0613308	-0.000167335	0.000170072	0.325163	-0.000153886	9.04683e-05	0.0889448	8.29466e-05	8.24172e-05	0.314213	6.90634e-05	0.000206297	0.737794	-	-	-	-	-	-	-	-	-
rs55931203	T	C	0.18759	0.0133796	0.00199231	1.8754e-11	5.45634e-05	0.00157809	0.000817612	0.0535922	0.00228949	0.00119198	0.0547638	1.12491e-05	0.000142406	0.937038	-0.000108874	0.000378243	0.773469	1.09719e-05	0.000222741	0.960713	0.000131132	0.000632854	0.835849	9.84666e-05	0.000114916	0.391523	0.000332043	0.000216694	0.125446	0.000159752	0.000115269	0.165776	0.000219029	0.00010501	0.0369984	-0.000216549	0.00026285	0.410026	-	-	-	-	-	-	-	-	-
rs56038532	G	A	0.0438385	0.0207577	0.00375524	3.24762e-08	3.61223e-05	0.000165828	0.00154068	0.914287	-0.000699095	0.00224548	0.755547	-0.000152005	0.000268268	0.570976	-0.000944687	0.000712541	0.184906	-0.000159038	0.000419603	0.704673	-0.0011993	0.00119218	0.314431	0.000125281	0.000216481	0.56278	0.000425526	0.000408213	0.297222	0.000310582	0.000217146	0.152634	0.000122091	0.000197821	0.537116	0.000399875	0.000495162	0.419343	-	-	-	-	-	-	-	-	-
rs56094641	G	A	0.403113	0.0408522	0.00156787	1.59814e-149	0.000803119	-0.00284343	0.000643815	1.00323e-05	-0.000672518	0.000938671	0.473709	-0.000172693	0.000112143	0.123578	-0.000238095	0.000297862	0.42409	-0.000139718	0.000175405	0.425715	-0.000291389	0.000498365	0.558756	-0.000101937	9.04947e-05	0.259977	0.000169617	0.000170644	0.320233	-6.37572e-05	9.07731e-05	0.482442	0.000113039	8.26945e-05	0.171642	0.000348858	0.000206991	0.0919165	-	-	-	-	-	-	-	-	-
rs56139009	C	T	0.428019	0.0120829	0.00156827	1.31546e-14	7.14853e-05	0.000675878	0.000643422	0.293515	0.000156897	0.000938082	0.867171	-5.29151e-06	0.000112073	0.962342	0.000289208	0.000297675	0.331271	0.000116467	0.000175295	0.506431	0.000660288	0.000498051	0.184926	3.76754e-05	9.0438e-05	0.67698	0.000220184	0.000170537	0.196661	-0.000108255	9.0716e-05	0.232736	-8.91476e-05	8.26427e-05	0.280717	1.43015e-05	0.000206862	0.944882	-	-	-	-	-	-	-	-	-
rs56161855	T	A	0.132027	0.0160198	0.00227346	1.83884e-12	5.88184e-05	0.00134453	0.00093261	0.149391	0.00112255	0.00135971	0.409043	0.000215921	0.000162445	0.183785	0.000417468	0.000431467	0.333267	-8.80894e-05	0.000254083	0.728821	-2.04042e-05	0.000721906	0.977451	-6.12574e-05	0.000131086	0.640281	-0.000102726	0.000247187	0.677716	-9.32857e-05	0.000131489	0.478043	2.04095e-05	0.000119787	0.864711	0.000237244	0.000299837	0.428803	-	-	-	-	-	-	-	-	-
rs56248155	G	C	0.401607	-0.0145127	0.00160704	1.71421e-19	0.000101231	-0.000475227	0.000659315	0.47104	8.19305e-05	0.00096132	0.932081	-6.32067e-05	0.000114849	0.582083	-0.000375605	0.000305048	0.218213	0.000112824	0.000179638	0.529964	0.000213446	0.00051039	0.6758	1.9326e-05	9.26783e-05	0.834817	0.000154132	0.000174762	0.377803	-3.03584e-05	9.29634e-05	0.743999	8.89358e-05	8.46899e-05	0.293657	-0.000225246	0.000211986	0.287986	-	-	-	-	-	-	-	-	-
rs56311196	T	C	0.139466	-0.0128476	0.00222397	7.61707e-09	3.96196e-05	-0.000460003	0.000912494	0.61418	-4.95847e-05	0.00133039	0.970269	-5.54055e-05	0.000158942	0.727397	0.000178894	0.000422162	0.671743	-0.000179469	0.000248603	0.47035	0.000750606	0.000706336	0.28793	-0.000167371	0.000128259	0.191911	0.00017351	0.000241856	0.473122	2.06581e-05	0.000128653	0.872431	-7.39523e-05	0.000117204	0.528059	-0.00036439	0.00029337	0.214206	-	-	-	-	-	-	-	-	-
rs56325943	T	C	0.309129	0.0106511	0.00166538	1.60094e-10	4.84569e-05	0.00065199	0.000683256	0.339963	0.00168716	0.000996214	0.0903484	9.97705e-05	0.000119018	0.401875	0.000224951	0.000316123	0.476718	-0.000318989	0.000186158	0.0866148	0.000237107	0.000528918	0.653947	7.15524e-05	9.60427e-05	0.456268	-2.2541e-05	0.000181106	0.900949	3.36913e-05	9.63381e-05	0.72655	4.92757e-05	8.77644e-05	0.574488	7.63632e-05	0.000219681	0.728134	-	-	-	-	-	-	-	-	-
rs567230078	A	T	0.0269215	-0.0267549	0.00476296	1.94127e-08	3.75045e-05	0.00114516	0.00195352	0.557739	0.00297686	0.00284787	0.295888	0.000375062	0.000340236	0.270306	-0.00106794	0.000903693	0.237307	-0.000276102	0.000532169	0.603884	0.000992958	0.00151201	0.511365	1.03889e-05	0.000274556	0.969816	0.000701711	0.000517724	0.175298	0.00042061	0.000275399	0.126694	9.93921e-05	0.000250891	0.691989	0.00201322	0.000627991	0.00134695	-	-	-	-	-	-	-	-	-
rs567884	C	T	0.263928	0.00959641	0.00175098	4.2415e-08	3.57811e-05	-0.00131409	0.000718346	0.0673515	-0.00170927	0.00104738	0.102691	-9.75209e-05	0.000125131	0.435774	-0.000249279	0.000332358	0.453237	0.000142014	0.00019572	0.468084	-0.00113369	0.00055608	0.0414793	-8.26316e-05	0.000100975	0.413166	-8.26723e-05	0.000190407	0.664154	-4.43034e-05	0.000101286	0.661815	-4.8372e-05	9.22719e-05	0.600117	0.000200548	0.000230964	0.385225	-	-	-	-	-	-	-	-	-
rs572628404	C	A	0.232162	-0.0112883	0.00186938	1.5567e-09	4.54305e-05	-0.00116961	0.000767023	0.127292	-0.00130931	0.00111836	0.241704	3.60083e-05	0.000133611	0.787545	0.000264368	0.000354882	0.456305	-0.000179944	0.000208984	0.389216	0.000402697	0.000593768	0.497642	-6.6178e-05	0.000107818	0.539354	0.000145603	0.000203311	0.473893	0.000137821	0.00010815	0.202538	-0.000144286	9.85249e-05	0.143069	-0.000408509	0.000246616	0.0976295	-	-	-	-	-	-	-	-	-
rs573982914	C	A	0.0899947	0.0229064	0.00273836	6.03274e-17	8.59418e-05	-0.000729137	0.00112391	0.516501	-0.00163567	0.00163829	0.318086	9.33852e-06	0.000195727	0.961946	-0.000612075	0.000519866	0.239048	-0.000166671	0.00030614	0.586149	0.00107376	0.000869809	0.217027	0.000102277	0.000157943	0.517271	0.000470111	0.00029783	0.114462	0.000293268	0.000158428	0.0641549	7.46523e-05	0.000144329	0.604992	-0.000114784	0.000361268	0.750693	-	-	-	-	-	-	-	-	-
rs5742915	C	T	0.461739	0.00843252	0.00154382	4.70825e-08	3.53455e-05	-0.000868598	0.000633262	0.170181	0.00158534	0.000923272	0.0859645	-2.85753e-05	0.000110304	0.79559	5.01328e-05	0.000292977	0.864133	0.000215405	0.000172528	0.211841	0.000190822	0.000490191	0.697069	8.88535e-06	8.90105e-05	0.920484	9.20733e-05	0.000167846	0.583308	-2.3091e-05	8.92843e-05	0.795926	2.03305e-05	8.13383e-05	0.802626	2.97967e-05	0.000203596	0.883644	-	-	-	-	-	-	-	-	-
rs5750823	T	C	0.746233	0.011007	0.0017758	5.71404e-10	4.58857e-05	0.00118115	0.000728418	0.104906	0.000964652	0.00106211	0.363752	0.000269704	0.00012689	0.0335458	1.00544e-05	0.000337032	0.976201	-0.000262109	0.000198472	0.186623	-0.00044654	0.000563902	0.428435	-0.000108928	0.000102395	0.28742	1.45466e-05	0.000193085	0.939946	-1.43888e-05	0.00010271	0.888588	0.000191484	9.35689e-05	0.0407129	-0.000205351	0.000234212	0.380608	-	-	-	-	-	-	-	-	-
rs5752989	A	G	0.572745	-0.0114125	0.00155505	2.15638e-13	6.37441e-05	-0.00098594	0.000638003	0.122262	-0.000919614	0.000930268	0.322885	-5.97618e-06	0.00011114	0.957117	2.85619e-05	0.000295196	0.92292	2.40124e-05	0.000173835	0.890135	-0.000690069	0.000493903	0.162362	-1.76321e-05	8.96848e-05	0.84414	-4.5655e-05	0.000169117	0.78719	6.80088e-05	8.99605e-05	0.449659	2.45369e-05	8.19545e-05	0.764638	0.000155759	0.000205139	0.44768	-	-	-	-	-	-	-	-	-
rs57635800	A	G	0.290108	0.0146709	0.0017058	7.96093e-18	8.86534e-05	0.000737392	0.000699871	0.292061	0.0013046	0.0010204	0.201066	-0.000114996	0.000121908	0.345527	-0.000158718	0.000323797	0.624007	0.000168889	0.000190678	0.375765	0.000328888	0.000541757	0.5438	0.000103304	9.8374e-05	0.293667	-0.000282562	0.000185502	0.127702	-2.15059e-05	9.86767e-05	0.827473	-2.81502e-05	8.98949e-05	0.75417	3.63508e-05	0.000225014	0.871661	-	-	-	-	-	-	-	-	-
rs57956689	G	T	0.0391405	0.0235183	0.00397716	3.35541e-09	4.16033e-05	0.000493979	0.00163052	0.761922	-0.00267967	0.00237731	0.259664	4.50295e-05	0.000284018	0.874028	-0.000244161	0.000754375	0.746195	0.000341305	0.000444238	0.442313	-0.00111577	0.00126218	0.376695	-1.16162e-05	0.00022919	0.959578	-0.000750827	0.000432178	0.0823336	0.000130147	0.000229895	0.571315	-0.000190833	0.000209435	0.362202	6.28647e-05	0.000524234	0.904549	-	-	-	-	-	-	-	-	-
rs582780	G	A	0.425701	0.0147943	0.00156947	4.27395e-21	0.000107019	-0.00077053	0.000643917	0.231452	-0.000304826	0.000938816	0.745415	0.000107401	0.000112161	0.338282	0.000275529	0.000297907	0.355029	0.000300822	0.000175432	0.0863917	-0.00105765	0.000498439	0.0338445	-6.04938e-05	9.05087e-05	0.503894	0.000184625	0.00017067	0.279358	6.55517e-05	9.07871e-05	0.470272	-3.68332e-06	8.27074e-05	0.964479	-0.000283757	0.000207023	0.170483	-	-	-	-	-	-	-	-	-
rs58584712	A	G	0.210636	0.0103396	0.00188688	4.26245e-08	3.55506e-05	-0.000651661	0.000773964	0.399801	-0.00071671	0.00112846	0.525347	-0.000171151	0.000134817	0.20426	-0.000626393	0.000358084	0.0802415	-0.000176756	0.00021087	0.401905	-0.000464599	0.000599127	0.438068	-0.000157033	0.000108791	0.148898	-0.00027614	0.000205146	0.178282	7.15483e-05	0.000109126	0.512051	-5.59348e-05	9.94143e-05	0.573678	-0.000199254	0.000248842	0.42329	-	-	-	-	-	-	-	-	-
rs58785573	T	A	0.589516	-0.00859755	0.00157009	4.35782e-08	3.57743e-05	-0.000257225	0.000644142	0.689651	0.00105093	0.000939096	0.263105	-0.000167563	0.000112194	0.135304	0.000283294	0.000297997	0.341777	0.000133281	0.000175485	0.447554	0.00104116	0.000498588	0.0367786	6.26894e-05	9.05358e-05	0.48867	-0.00012632	0.000170722	0.459351	0.00020191	9.08137e-05	0.0261936	0.000150334	8.27319e-05	0.0691997	0.000131415	0.000207085	0.525693	-	-	-	-	-	-	-	-	-
rs58895838	G	A	0.241317	-0.0103258	0.00181314	1.23457e-08	3.90414e-05	-0.000298709	0.00074393	0.688032	-0.00263583	0.00108461	0.0150908	-0.000180366	0.00012958	0.163943	3.23442e-05	0.000344175	0.925128	-7.19183e-06	0.000202678	0.971694	-0.000616343	0.000575852	0.284478	8.56653e-05	0.000104565	0.412643	-0.000298176	0.000197176	0.130476	1.46793e-05	0.000104887	0.888697	5.35709e-05	9.55523e-05	0.57504	0.000114126	0.000239175	0.633244	-	-	-	-	-	-	-	-	-
rs589963	A	G	0.281125	0.0111302	0.00171711	9.06682e-11	5.00713e-05	0.000250496	0.000704546	0.722184	-0.000493572	0.00102716	0.630857	0.00014925	0.000122715	0.223897	0.000221935	0.000325942	0.495933	0.000160462	0.000191941	0.403157	0.000894017	0.000545345	0.101139	6.58883e-05	9.90259e-05	0.505818	4.01105e-06	0.000186731	0.982863	-1.75038e-05	9.93305e-05	0.860123	3.08719e-06	9.04905e-05	0.972784	-0.000239058	0.000226505	0.291234	-	-	-	-	-	-	-	-	-
rs59066169	T	C	0.0790282	-0.0163413	0.00285118	9.96686e-09	3.88715e-05	-0.000364555	0.00116959	0.755273	0.00121012	0.00170518	0.477907	7.83444e-06	0.000203718	0.969323	-0.000198119	0.000541092	0.714256	-0.000354654	0.000318639	0.265696	0.000209969	0.000905323	0.816595	7.52265e-05	0.000164392	0.647236	-0.000699638	0.000309988	0.0240096	0.000115077	0.000164897	0.48526	1.72651e-05	0.000150222	0.9085	-0.000714762	0.000376016	0.0573182	-	-	-	-	-	-	-	-	-
rs59893724	G	A	0.244991	-0.0129533	0.00178931	4.52119e-13	6.20716e-05	-0.00148446	0.000734127	0.0431694	-0.000545071	0.00107039	0.610594	0.000125906	0.00012788	0.32484	9.88125e-05	0.00033966	0.771116	-6.1804e-05	0.000200019	0.757329	0.000507072	0.000568298	0.372252	8.41837e-05	0.000103193	0.414623	-0.000247025	0.00019459	0.204275	-1.14349e-05	0.000103511	0.912036	-1.62356e-06	9.42989e-05	0.986263	-0.000198172	0.000236037	0.401146	-	-	-	-	-	-	-	-	-
rs59985551	T	C	0.224692	-0.0203892	0.00184314	1.93388e-28	0.000144841	-0.00102582	0.000756196	0.174925	0.000184477	0.00110248	0.867112	-4.86089e-05	0.000131714	0.712092	0.000324225	0.000349843	0.354046	-0.000294922	0.000206016	0.152274	-5.64901e-05	0.000585337	0.923117	6.49022e-06	0.000106287	0.951309	-7.9675e-06	0.000200424	0.96829	-6.82539e-05	0.000106614	0.522047	-0.000104785	9.7126e-05	0.280652	2.84127e-05	0.000243115	0.906963	-	-	-	-	-	-	-	-	-
rs6026591	T	A	0.618975	-0.00933434	0.00159871	5.2664e-09	4.10983e-05	0.000575409	0.000655926	0.380353	0.00172537	0.000956299	0.0711983	4.57848e-05	0.00011425	0.68861	0.000101149	0.000303457	0.738891	8.48783e-05	0.0001787	0.634805	0.000927532	0.000507724	0.0677242	7.50469e-05	9.21946e-05	0.415642	-1.12186e-05	0.00017385	0.948548	-9.50922e-05	9.24781e-05	0.303825	6.90791e-05	8.4248e-05	0.412246	1.26592e-05	0.00021088	0.952131	-	-	-	-	-	-	-	-	-
rs6031855	T	C	0.2674	0.0128097	0.00173557	1.57821e-13	6.42889e-05	8.71435e-05	0.000712146	0.902608	0.00166606	0.00103826	0.108568	-1.1966e-05	0.000124041	0.923149	8.01918e-05	0.000329464	0.807695	0.000173772	0.000194015	0.370435	-0.000166875	0.00055124	0.762098	0.000155804	0.000100096	0.119577	0.000172261	0.000188749	0.361429	-0.000244761	0.000100403	0.0147782	0.00011777	9.14681e-05	0.197902	0.000464882	0.000228951	0.042308	-	-	-	-	-	-	-	-	-
rs6050446	G	A	0.966909	0.0250174	0.0043331	7.76787e-09	4.00507e-05	-0.000115153	0.00177821	0.948367	-0.00401791	0.00259253	0.121189	0.000233881	0.000309731	0.450183	-0.000322791	0.000822672	0.694786	7.60634e-05	0.000484457	0.875239	-0.00275695	0.00137644	0.0451823	-0.000434702	0.000249939	0.0819941	0.000611969	0.000471306	0.194132	4.9441e-05	0.000250708	0.843667	7.15161e-05	0.000228396	0.754187	0.000491273	0.000571694	0.39016	-	-	-	-	-	-	-	-	-
rs60534728	A	G	0.130759	0.0132871	0.00228291	5.88125e-09	4.01331e-05	0.000281416	0.000936297	0.763748	-0.000313834	0.00136547	0.818219	-5.04461e-05	0.000163133	0.757144	0.000183144	0.000433294	0.672531	-9.16173e-05	0.000255159	0.719551	-0.000515757	0.000724962	0.476821	5.16896e-05	0.000131641	0.694575	6.86684e-05	0.000248233	0.782066	-0.000137968	0.000132046	0.296095	0.000113415	0.000120294	0.345777	-0.000294679	0.000301106	0.327751	-	-	-	-	-	-	-	-	-
rs6064377	T	G	0.678901	-0.00956583	0.00168676	1.41964e-08	3.98952e-05	-0.000121434	0.000692147	0.86073	-0.000581403	0.00100912	0.564514	6.76278e-05	0.000120559	0.574832	0.000206852	0.000320216	0.518295	0.000103522	0.000188569	0.583015	0.0011443	0.000535763	0.0326937	-7.3076e-05	9.72862e-05	0.452566	-2.29125e-05	0.000183451	0.900605	-5.30118e-05	9.75855e-05	0.586969	0.000160581	8.89004e-05	0.0708714	-0.000689198	0.000222523	0.00195373	-	-	-	-	-	-	-	-	-
rs607472	G	C	0.414259	0.0111469	0.00156511	1.06475e-12	6.02998e-05	-0.000316297	0.000642061	0.622276	5.25504e-05	0.000936112	0.955233	0.00012954	0.000111837	0.246746	2.1183e-05	0.00029705	0.94315	-0.000186468	0.000174927	0.286434	-5.15275e-06	0.000497006	0.991728	-2.95464e-05	9.0248e-05	0.743372	0.000159515	0.000170179	0.348587	9.23319e-05	9.05255e-05	0.307751	-2.38266e-05	8.24692e-05	0.772646	-0.000332892	0.000206426	0.106823	-	-	-	-	-	-	-	-	-
rs60869342	T	A	0.26799	-0.0139722	0.00175957	2.01688e-15	7.65941e-05	0.000810638	0.000721766	0.261382	-0.000801753	0.00105239	0.446155	-0.000105673	0.000125729	0.400637	-0.000248227	0.000333947	0.457292	-5.95015e-05	0.000196655	0.762219	0.00095457	0.000558738	0.0875556	-0.00020779	0.000101457	0.0405559	0.000285694	0.000191317	0.135359	-0.000144853	0.00010177	0.154638	-2.90339e-05	9.27128e-05	0.75416	-0.0002033	0.000232068	0.381009	-	-	-	-	-	-	-	-	-
rs6088638	C	T	0.174751	0.0193677	0.00203386	1.6985e-21	0.000108191	-0.0012916	0.000834167	0.121533	-0.00168274	0.00121624	0.166496	-6.82186e-05	0.000145305	0.638724	-0.000112823	0.000385943	0.770034	0.00022665	0.000227275	0.318644	-0.00101208	0.000645735	0.11704	-0.000247496	0.000117254	0.0347936	0.000164158	0.000221106	0.457822	1.65572e-06	0.000117616	0.988768	-0.000140938	0.000107148	0.188391	-5.26859e-05	0.000268201	0.844265	-	-	-	-	-	-	-	-	-
rs6096886	G	A	0.190296	-0.0204396	0.00196081	1.94245e-25	0.000128745	-0.000948399	0.000804292	0.23833	-0.002001	0.00117275	0.0879634	-9.55856e-05	0.00014011	0.4951	-0.000801109	0.00037214	0.0313424	-0.000356359	0.000219147	0.103926	0.000686688	0.000622646	0.270092	-0.000163415	0.000113062	0.148359	-6.79192e-06	0.0002132	0.974586	-0.000132729	0.00011341	0.241864	9.842e-05	0.000103317	0.340792	-0.00041715	0.00025861	0.106735	-	-	-	-	-	-	-	-	-
rs61051750	C	A	0.319093	-0.0090124	0.00165123	4.81883e-08	3.52952e-05	-0.000849064	0.000677485	0.210112	-0.000467803	0.000987706	0.635767	-5.78707e-05	0.000118002	0.623835	0.00032431	0.000313422	0.30079	-0.000344631	0.000184568	0.06187	-0.000159573	0.000524399	0.760903	-1.07361e-05	9.52222e-05	0.91023	0.000315022	0.000179558	0.0793577	7.62317e-05	9.5515e-05	0.424806	0.000112369	8.70144e-05	0.196571	-3.52803e-06	0.000217805	0.987076	-	-	-	-	-	-	-	-	-
rs6130150	T	G	0.145632	-0.0164252	0.00218498	5.60307e-14	6.71356e-05	0.000417491	0.000896582	0.641468	-0.000329028	0.001307	0.801239	0.000135252	0.000156147	0.386389	-0.000443507	0.000414739	0.284906	-0.000192534	0.000244232	0.430507	-0.00114298	0.000693915	0.099529	-0.000227184	0.000126003	0.0713898	-2.35123e-05	0.000237603	0.921173	0.000342762	0.00012639	0.00668951	2.8327e-05	0.000115143	0.805671	-0.000133629	0.000288213	0.642902	-	-	-	-	-	-	-	-	-
rs61408310	G	A	0.224495	0.0113316	0.00186465	1.22519e-09	4.47099e-05	-0.000280165	0.000764845	0.71414	0.00168676	0.00111509	0.130366	-4.16718e-05	0.000133221	0.754431	0.000421263	0.000353845	0.233839	-0.000384691	0.000208372	0.064868	-0.000102914	0.000592033	0.861998	-8.81598e-05	0.000107503	0.412179	0.000179528	0.000202717	0.375828	2.91845e-05	0.000107834	0.786666	7.45705e-05	9.82372e-05	0.447802	-0.00024858	0.000245895	0.312057	-	-	-	-	-	-	-	-	-
rs61628776	G	A	0.140303	-0.0156992	0.00221842	1.47879e-12	5.94562e-05	0.000414927	0.000910056	0.648436	7.7853e-06	0.00132707	0.995319	-0.000370183	0.000158544	0.0195501	-0.000129315	0.00042111	0.758782	0.000376763	0.000247983	0.128686	-0.000116679	0.000704577	0.868471	0.000147733	0.000127939	0.24821	-8.10293e-05	0.000241253	0.73697	-3.92162e-05	0.000128333	0.759923	1.79458e-05	0.000116912	0.878005	0.000135274	0.00029264	0.6439	-	-	-	-	-	-	-	-	-
rs61688134	T	C	0.0144495	-0.0403513	0.0066355	1.19467e-09	4.63742e-05	0.00398178	0.00272231	0.143564	0.00127961	0.0039684	0.747112	-0.000989837	0.000474103	0.0368159	0.00146622	0.00125926	0.244285	-0.000136388	0.000741558	0.854076	-0.00187427	0.00210693	0.373694	1.20731e-05	0.000382583	0.974825	0.00180825	0.000721424	0.0121937	0.000621002	0.000383758	0.105618	0.000313026	0.000349606	0.370591	-6.79492e-05	0.000875094	0.938108	-	-	-	-	-	-	-	-	-
rs61729527	T	C	0.0515902	-0.0250292	0.00348375	6.75637e-13	6.13038e-05	0.000733608	0.00142903	0.607698	0.000633395	0.00208315	0.761085	0.000245399	0.000248874	0.324116	-0.00056288	0.000661031	0.394482	-0.000212892	0.000389269	0.584446	-1.13179e-05	0.001106	0.991835	0.000509273	0.000200829	0.0112179	0.000476525	0.000378703	0.208281	-0.000217381	0.000201448	0.280549	-0.000182324	0.00018352	0.320475	-0.000601794	0.000459366	0.190179	-	-	-	-	-	-	-	-	-
rs61747393	T	C	0.0259804	-0.0279515	0.00483468	7.4117e-09	3.95416e-05	-0.00227731	0.00198178	0.250507	-0.00158522	0.00288983	0.583313	1.52101e-06	0.000345249	0.996485	0.000235749	0.000917009	0.797113	0.000356296	0.00054001	0.509385	-0.000964165	0.00153428	0.529733	0.000124034	0.000278601	0.656172	-0.00030341	0.000525352	0.563577	0.000117659	0.000279457	0.673736	8.34137e-05	0.000254587	0.743181	-0.00127141	0.000637248	0.0460262	-	-	-	-	-	-	-	-	-
rs61765651	T	C	0.19373	-0.0155236	0.00194785	1.59652e-15	7.52822e-05	-0.000501317	0.000799214	0.530488	-0.00173518	0.0011652	0.136444	-4.62489e-05	0.000139207	0.739715	-0.00013412	0.000369746	0.716802	-0.000281766	0.000217736	0.195642	-7.50834e-06	0.000618637	0.990316	-3.8483e-05	0.000112334	0.731918	-8.80544e-05	0.000211827	0.677636	-0.00017797	0.000112679	0.114237	-7.35178e-05	0.000102652	0.473876	0.000175067	0.000256945	0.495656	-	-	-	-	-	-	-	-	-
rs61813621	A	G	0.0187562	0.0320546	0.00583555	3.95471e-08	3.7821e-05	-0.0024619	0.0023946	0.303901	-0.00583465	0.00349095	0.0946504	-0.000298138	0.000417066	0.474705	-0.000958762	0.00110776	0.386768	5.59747e-06	0.000652342	0.993154	0.000987041	0.00185344	0.594349	-1.58182e-05	0.000336555	0.962513	-0.000724761	0.000634634	0.253449	-0.000334163	0.000337589	0.322247	-0.000422577	0.000307545	0.169432	-0.000289735	0.000769811	0.706641	-	-	-	-	-	-	-	-	-
rs61849823	C	T	0.164199	0.0120738	0.00209311	8.01321e-09	4.00121e-05	-0.000456869	0.000858703	0.594695	-0.000813435	0.00125214	0.515926	0.000184071	0.000149593	0.218519	0.00042288	0.000397331	0.287193	6.43555e-05	0.000233982	0.783282	-0.000167552	0.000664792	0.801013	-4.35456e-05	0.000120715	0.718301	0.000132246	0.000227631	0.561262	0.000256662	0.000121086	0.0340344	4.39203e-05	0.00011031	0.690518	-0.000183257	0.000276115	0.506886	-	-	-	-	-	-	-	-	-
rs61855849	A	G	0.257034	-0.0129336	0.00176045	2.03434e-13	6.38893e-05	-0.000216495	0.000722294	0.764382	-0.00324202	0.00105303	0.00207876	0.000128884	0.000125807	0.30562	-0.000381846	0.000334153	0.253152	1.82501e-05	0.000196777	0.926106	0.000269631	0.000559086	0.629614	-6.52582e-05	0.000101521	0.520349	3.15095e-05	0.000191436	0.869262	6.08541e-05	0.000101833	0.550115	0.000172178	9.27698e-05	0.0634581	9.43196e-05	0.000232211	0.68461	-	-	-	-	-	-	-	-	-
rs61860613	A	T	0.0618825	0.0182161	0.00325385	2.16575e-08	3.85271e-05	0.00228503	0.00133411	0.0867549	0.00338668	0.00194507	0.0816564	0.000330866	0.000232378	0.154499	0.000336279	0.000617217	0.585871	-0.000158318	0.000363468	0.663146	-0.00205283	0.00103269	0.0468289	0.000255086	0.000187519	0.17373	-0.000436389	0.000353602	0.217157	-0.000109034	0.000188096	0.562138	0.000166268	0.000171356	0.331895	8.08216e-05	0.000428919	0.850539	-	-	-	-	-	-	-	-	-
rs61884008	A	G	0.056593	0.0226655	0.00336718	1.68421e-11	5.48558e-05	-0.000104016	0.00138148	0.939982	0.000591027	0.00201416	0.769189	-3.93957e-05	0.000240632	0.869954	-0.000133884	0.000639139	0.834077	-0.000120761	0.000376377	0.748323	0.000410498	0.00106937	0.701076	-0.00025199	0.000194179	0.194384	0.00018949	0.000366161	0.604804	0.000144559	0.000194777	0.457982	-2.78534e-05	0.000177442	0.875268	-0.000185423	0.000444153	0.676331	-	-	-	-	-	-	-	-	-
rs61944841	A	G	0.415938	0.0107101	0.00160988	2.88139e-11	5.5732e-05	0.00116345	0.000660368	0.0781018	0.000467184	0.000962817	0.627516	0.000240958	0.000115027	0.0361906	0.000128172	0.000305524	0.67484	5.83344e-05	0.000179918	0.745765	-0.000164868	0.000511185	0.747058	3.853e-05	9.28226e-05	0.678074	0.000216395	0.000175034	0.216346	8.18679e-05	9.31081e-05	0.379251	3.62306e-06	8.48219e-05	0.96593	0.000292087	0.000212316	0.168908	-	-	-	-	-	-	-	-	-
rs61947180	A	C	0.210981	0.0139482	0.00191369	3.13747e-13	6.47735e-05	0.000248278	0.000785149	0.751837	-0.00183606	0.00114465	0.108706	-0.000113301	0.000136752	0.407381	-0.000257731	0.000363224	0.477975	-0.000353839	0.000213895	0.0980755	0.000207794	0.000607726	0.732411	-6.22633e-05	0.000110353	0.572605	0.00016258	0.00020809	0.43463	-0.000115678	0.000110692	0.296006	-0.000108091	0.000100841	0.283766	-9.71942e-05	0.000252413	0.700193	-	-	-	-	-	-	-	-	-
rs62075854	T	C	0.379611	-0.00882495	0.00158485	2.57422e-08	3.66824e-05	-0.000441834	0.000650136	0.496756	-0.000111388	0.000947885	0.906454	2.36879e-05	0.000113244	0.834311	-1.96342e-05	0.000300786	0.947954	-0.000359371	0.000177126	0.0424695	0.000695252	0.000503256	0.167124	-2.41715e-05	9.13831e-05	0.791389	-0.000138549	0.000172319	0.421383	-1.10415e-05	9.16642e-05	0.904122	-8.78297e-05	8.35063e-05	0.292904	3.9218e-05	0.000209023	0.851171	-	-	-	-	-	-	-	-	-
rs62076130	A	G	0.0699651	-0.0177559	0.0030242	4.32804e-09	4.10295e-05	-1.9733e-05	0.00124039	0.987307	0.00189743	0.00180856	0.294113	0.000178309	0.000216069	0.409236	-0.000521274	0.000573897	0.363717	0.000324876	0.000337957	0.336406	1.06941e-05	0.000960212	0.991114	-7.16342e-05	0.000174358	0.681187	0.000270816	0.000328784	0.410117	9.90316e-05	0.000174895	0.571234	3.64552e-05	0.00015933	0.819022	0.000121369	0.000398815	0.760882	-	-	-	-	-	-	-	-	-
rs62091461	T	C	0.234831	0.0107316	0.00182139	3.81989e-09	4.13877e-05	0.00105357	0.000747092	0.158475	0.000694648	0.00108918	0.523624	3.46889e-05	0.000130125	0.789792	0.000181965	0.000345623	0.598552	-0.000386153	0.00020353	0.0577924	-0.000228536	0.000578276	0.692694	5.20892e-05	0.000105005	0.619851	-0.00017372	0.000198007	0.380299	0.000119857	0.000105328	0.255146	0.000122145	9.59543e-05	0.203036	0.000164457	0.000240182	0.493522	-	-	-	-	-	-	-	-	-
rs62106258	C	T	0.0483055	-0.0602984	0.00358802	2.35419e-63	0.000334299	-0.00156016	0.00147192	0.289168	-0.00555952	0.00214609	0.00958323	-0.000189992	0.000256397	0.45869	-0.00135684	0.000681008	0.0463284	-0.000672705	0.000401034	0.0934598	-0.00132044	0.00113943	0.246512	0.000215269	0.000206901	0.298133	-0.000178189	0.00039015	0.647873	-0.000386834	0.000207537	0.0623321	0.000227198	0.000189067	0.229489	-5.03243e-05	0.000473251	0.915315	-	-	-	-	-	-	-	-	-
rs62127683	T	C	0.230315	0.0117299	0.00182749	1.3772e-10	4.87814e-05	-0.000184862	0.000749606	0.805208	0.000730985	0.00109305	0.503651	3.89247e-05	0.000130587	0.765647	0.0002964	0.00034685	0.392802	0.000152606	0.000204254	0.45498	-0.00204202	0.000580319	0.000433568	-3.18531e-06	0.000105378	0.975886	3.40489e-05	0.00019871	0.863949	1.743e-05	0.000105702	0.869025	-5.89379e-05	9.62951e-05	0.540501	-0.000342058	0.000241034	0.155862	-	-	-	-	-	-	-	-	-
rs62130981	T	C	0.381998	-0.0086921	0.001591	4.67686e-08	3.56722e-05	0.000642368	0.00065272	0.325048	0.000401237	0.000951662	0.673305	0.000323268	0.000113694	0.00446497	-6.05672e-05	0.000301984	0.84104	-0.000140071	0.000177833	0.430899	-0.000563046	0.000505262	0.265123	4.77075e-05	9.17472e-05	0.603072	-0.000222654	0.000173006	0.198104	-0.000109141	9.20293e-05	0.235647	0.000201563	8.38385e-05	0.0162094	0.000383083	0.000209855	0.0679322	-	-	-	-	-	-	-	-	-
rs62246314	A	G	0.101513	0.0148928	0.00254898	5.14196e-09	4.04591e-05	0.000560431	0.0010455	0.591932	0.00139089	0.00152429	0.361513	0.000166873	0.000182107	0.359488	0.000294705	0.000483692	0.542337	0.000398249	0.000284837	0.162065	-0.00111434	0.000809284	0.168529	-9.64755e-05	0.000146953	0.511498	0.000776393	0.000277103	0.00508182	-2.83642e-05	0.000147405	0.84741	-4.65904e-05	0.000134286	0.728631	-0.000516708	0.000336129	0.124237	-	-	-	-	-	-	-	-	-
rs62263917	G	A	0.646676	-0.0146602	0.00162116	1.53129e-19	9.82132e-05	0.000380604	0.000665014	0.567103	-0.000346935	0.000969536	0.720466	0.00022865	0.00011583	0.0483811	0.000458651	0.000307655	0.136016	0.000220915	0.000181173	0.222708	-0.00136868	0.000514747	0.00783907	0.000168585	9.347e-05	0.0712911	6.87293e-05	0.000176256	0.69658	6.94218e-05	9.37578e-05	0.459035	-8.405e-05	8.54137e-05	0.325099	0.000151086	0.000213798	0.479767	-	-	-	-	-	-	-	-	-
rs62275880	T	A	0.260392	-0.0106283	0.00175738	1.46976e-09	4.35098e-05	-0.000559387	0.000721098	0.437902	0.000790441	0.00105122	0.452095	-2.35918e-05	0.00012559	0.850996	-0.000516947	0.000333575	0.121211	6.36138e-05	0.000196437	0.746061	-0.000307032	0.00055812	0.582238	-9.71093e-05	0.000101345	0.337961	5.75006e-06	0.000191105	0.975997	4.37005e-05	0.000101657	0.667282	-4.51689e-05	9.26099e-05	0.625739	0.000216277	0.00023181	0.350824	-	-	-	-	-	-	-	-	-
rs6235	G	C	0.26755	0.0163425	0.00173723	5.12418e-21	0.000104677	0.000534892	0.00071258	0.452869	-0.000223496	0.00103892	0.829672	-0.000125322	0.00012412	0.312647	-0.000246913	0.000329674	0.45388	0.000278238	0.000194138	0.151804	0.000355193	0.00055159	0.519613	-0.000130758	0.000100159	0.191723	9.73387e-05	0.000188869	0.606291	5.34255e-05	0.000100468	0.594887	-2.88662e-05	9.15265e-05	0.752469	0.000133224	0.000229098	0.560893	-	-	-	-	-	-	-	-	-
rs62396185	C	G	0.257188	-0.0257742	0.00176291	2.15405e-48	0.000253822	0.00030365	0.000723349	0.674643	-0.00187087	0.0010546	0.0760623	-0.000146505	0.000125994	0.244913	-0.0004005	0.000334649	0.231395	2.20191e-05	0.000197069	0.911035	-0.000324774	0.000559916	0.561888	-1.68815e-07	0.000101672	0.998675	-0.000305451	0.00019172	0.111112	-9.60139e-05	0.000101984	0.34647	-2.10441e-05	9.2908e-05	0.820809	-0.000486564	0.000232555	0.0364167	-	-	-	-	-	-	-	-	-
rs62442203	C	G	0.404034	-0.00980841	0.00157197	4.39316e-10	4.63305e-05	0.000366919	0.000644901	0.569388	-0.000312907	0.000940316	0.739309	-0.00018269	0.000112339	0.103902	-0.000356879	0.000298383	0.231681	-2.35126e-05	0.000175713	0.893551	0.000848905	0.000499236	0.0890553	5.40744e-05	9.06533e-05	0.550844	-2.89487e-05	0.000170943	0.865524	-0.00014687	9.09319e-05	0.106276	-0.000137103	8.28393e-05	0.0979163	-2.0103e-06	0.000207354	0.992265	-	-	-	-	-	-	-	-	-
rs62466110	C	T	0.0675816	-0.0240564	0.00328916	2.60123e-13	7.29341e-05	-0.00111224	0.00134933	0.409772	-0.000538008	0.0019668	0.784434	-3.75619e-05	0.000234974	0.872995	0.000468168	0.000624111	0.453173	0.000132839	0.000367528	0.71777	0.000814382	0.00104423	0.435455	8.464e-05	0.000189614	0.655323	-7.47734e-05	0.000357552	0.83435	-5.23704e-05	0.000190197	0.783049	-7.02269e-05	0.00017327	0.685256	-0.000128075	0.00043371	0.767763	-	-	-	-	-	-	-	-	-
rs62477719	A	G	0.419246	-0.0094626	0.00156171	1.37004e-09	4.36026e-05	0.000501343	0.000640671	0.433905	-0.0021221	0.000933985	0.0230813	0.000100946	0.000111584	0.365647	-0.000395043	0.000296376	0.182562	-0.000281438	0.00017453	0.106844	0.000508568	0.00049588	0.305086	0.000133123	9.00434e-05	0.139292	-0.000160859	0.000169793	0.343445	3.53472e-05	9.03206e-05	0.695537	-6.30309e-05	8.22823e-05	0.443658	-0.000421686	0.000205958	0.0406163	-	-	-	-	-	-	-	-	-
rs62515433	T	A	0.222414	0.0198489	0.00185689	1.15265e-26	0.000136274	0.00101423	0.000761976	0.183173	0.000361175	0.00111105	0.745123	3.90443e-05	0.000132737	0.768645	0.000392598	0.00035256	0.265467	1.72145e-05	0.000207616	0.933919	-0.000472817	0.000589883	0.422818	-3.06534e-05	0.000107113	0.774742	3.02597e-05	0.000201981	0.880911	9.11247e-05	0.000107442	0.396368	-2.26507e-05	9.78805e-05	0.816995	3.26766e-05	0.000245003	0.893899	-	-	-	-	-	-	-	-	-
rs62526406	A	G	0.56944	0.00971074	0.00155194	3.92482e-10	4.62398e-05	-0.000770267	0.000636653	0.22633	-0.00164519	0.000928217	0.076325	0.000116102	0.000110895	0.295118	-0.000405499	0.000294545	0.168607	-0.000230521	0.000173452	0.183844	0.000498138	0.000492816	0.312113	-1.98121e-05	8.94873e-05	0.824784	4.67684e-05	0.000168745	0.781661	7.34147e-05	8.97625e-05	0.413428	-2.82033e-05	8.1774e-05	0.730175	3.32543e-05	0.000204687	0.87094	-	-	-	-	-	-	-	-	-
rs62621197	T	C	0.0361655	-0.0399628	0.00427152	8.35466e-21	0.000111337	0.000100201	0.00175349	0.954431	0.000864102	0.00255653	0.735365	-4.00143e-05	0.000305429	0.895768	-0.00126725	0.000811243	0.118262	0.000596722	0.000477727	0.211634	-0.000701859	0.00135733	0.605094	8.23696e-05	0.000246468	0.738229	0.000681083	0.000464759	0.142798	-0.000231555	0.000247226	0.348958	3.06439e-05	0.000225224	0.891774	0.000644351	0.000563753	0.253054	-	-	-	-	-	-	-	-	-
rs62621812	A	G	0.0204346	0.0440826	0.00559969	3.49054e-15	7.77972e-05	0.00706783	0.00229735	0.00209455	0.00832354	0.00335024	0.0129753	0.000119298	0.000400258	0.765663	0.000786264	0.00106312	0.459553	-5.25276e-05	0.000626051	0.933133	0.000918469	0.00177875	0.605605	0.000492606	0.00032299	0.127224	0.000740846	0.000609057	0.22384	0.000333992	0.000323984	0.302592	0.000302039	0.00029515	0.306147	0.000484764	0.000738786	0.51172	-	-	-	-	-	-	-	-	-
rs632224	G	A	0.427093	-0.0110576	0.00155462	1.13977e-12	5.98354e-05	-0.000434214	0.000637878	0.496052	0.00086811	0.00093009	0.350634	0.000184383	0.000111118	0.0970478	5.87817e-05	0.000295139	0.842133	-5.55342e-05	0.000173802	0.749328	-0.000343948	0.000493809	0.486103	-0.000156837	8.96672e-05	0.0802737	4.16508e-05	0.000169085	0.805426	-1.27216e-05	8.99434e-05	0.887523	-9.40951e-05	8.19386e-05	0.250821	6.91105e-05	0.000205099	0.736147	-	-	-	-	-	-	-	-	-
rs6437019	C	T	0.445418	-0.00881672	0.00155148	1.32616e-08	3.84041e-05	-8.21909e-06	0.000636535	0.989698	-0.00206137	0.000928047	0.0263386	-2.0645e-05	0.000110875	0.852287	1.81107e-05	0.000294493	0.950963	3.26986e-05	0.000173421	0.850446	0.00011338	0.000492728	0.81801	-7.7335e-05	8.94711e-05	0.387392	-0.000172849	0.000168714	0.305596	-0.000153514	8.9746e-05	0.087167	-8.58891e-06	8.17593e-05	0.916335	-0.000194563	0.00020465	0.341752	-	-	-	-	-	-	-	-	-
rs6445198	T	G	0.416142	-0.00989933	0.00156448	2.49378e-10	4.76201e-05	0.000524892	0.000641779	0.413432	0.00040099	0.000935708	0.668257	3.1222e-05	0.000111789	0.78002	-0.000400952	0.000296921	0.176899	0.000149393	0.000174852	0.392885	-0.000269693	0.000496792	0.58722	4.57094e-05	9.02091e-05	0.612363	0.000207618	0.000170105	0.222267	-2.03271e-05	9.04866e-05	0.822258	5.12157e-05	8.24336e-05	0.534405	0.000124214	0.000206338	0.54718	-	-	-	-	-	-	-	-	-
rs6450922	G	C	0.273602	-0.00993136	0.00177366	2.15289e-08	3.9205e-05	-0.000152739	0.000727661	0.833742	0.000800658	0.00106084	0.450404	-4.95035e-05	0.000126739	0.696097	-0.000476267	0.000336627	0.157122	0.000164169	0.000198234	0.407581	0.00108705	0.000563223	0.0536015	-4.40031e-05	0.000102272	0.667012	-3.10309e-05	0.000192853	0.872169	-3.61661e-05	0.000102587	0.724433	9.57462e-05	9.34571e-05	0.305603	-0.000368773	0.00023393	0.114929	-	-	-	-	-	-	-	-	-
rs6460270	G	C	0.21643	0.0106319	0.0018709	1.32612e-08	3.83396e-05	0.000206705	0.000767439	0.787666	-0.00132649	0.00111892	0.235816	-9.27441e-05	0.000133678	0.487817	0.000392862	0.00035506	0.268524	4.02536e-05	0.000209088	0.847335	0.000162019	0.000594066	0.785062	0.000276928	0.000107871	0.0102525	0.000259172	0.000203413	0.202623	0.000172925	0.000108204	0.110013	3.53943e-05	9.85745e-05	0.719549	-0.000389695	0.000246739	0.11425	-	-	-	-	-	-	-	-	-
rs6465641	G	A	0.638872	-0.0094849	0.00160142	3.16791e-09	4.15117e-05	0.000444599	0.000656998	0.498588	0.00150581	0.000957774	0.115906	-1.02308e-05	0.000114426	0.928756	0.000275249	0.000303924	0.365123	-2.87104e-05	0.000178976	0.872554	-3.01471e-05	0.000508509	0.952725	5.43431e-05	9.23367e-05	0.556176	0.000141969	0.000174118	0.414866	0.000111707	9.26206e-05	0.227792	-8.97524e-05	8.43778e-05	0.287466	0.00017068	0.000211204	0.419018	-	-	-	-	-	-	-	-	-
rs646586	G	A	0.301408	0.0102907	0.00168398	9.91563e-10	4.45962e-05	7.46413e-06	0.000691011	0.991382	-0.00165677	0.0010074	0.100053	-1.01951e-05	0.000120355	0.932493	-0.000587543	0.00031967	0.0660681	-0.000452664	0.000188247	0.0161896	-0.00132417	0.000534852	0.0132953	5.96889e-05	9.71209e-05	0.53883	-0.000124821	0.000183139	0.495516	8.11957e-05	9.74196e-05	0.404584	1.99421e-05	8.87497e-05	0.822213	4.82809e-05	0.000222148	0.827946	-	-	-	-	-	-	-	-	-
rs6471133	C	A	0.198492	0.0107487	0.001928	2.4765e-08	3.67615e-05	0.000315472	0.000791094	0.690056	0.0011824	0.00115332	0.305263	0.000130072	0.000137788	0.34517	-0.000221157	0.000365976	0.545648	1.64723e-05	0.000215516	0.939076	0.000232252	0.000612329	0.704471	-6.71536e-05	0.000111189	0.54587	1.51361e-05	0.000209667	0.94245	-5.04075e-06	0.000111531	0.963951	-9.98243e-05	0.000101605	0.325866	-1.75216e-05	0.000254325	0.945074	-	-	-	-	-	-	-	-	-
rs6489512	A	G	0.602707	-0.00882631	0.0015864	2.64229e-08	3.73083e-05	-0.00116514	0.000650771	0.0733908	4.78134e-05	0.000948757	0.959807	-3.95772e-05	0.000113348	0.726966	3.77847e-05	0.000301062	0.900124	9.29959e-06	0.00017729	0.958167	0.00105762	0.000503717	0.0357613	-5.95673e-06	9.14671e-05	0.948075	0.000107083	0.000172478	0.534698	-4.12387e-05	9.17484e-05	0.653089	-4.93248e-08	8.35832e-05	0.999529	-0.000216054	0.000209215	0.301751	-	-	-	-	-	-	-	-	-
rs6505216	T	G	0.2337	-0.0280043	0.00189287	1.64131e-49	0.00028089	-0.00179829	0.000776986	0.0206442	-0.00457167	0.00113273	5.43856e-05	0.000183476	0.00013533	0.175175	5.56735e-05	0.000359448	0.876911	0.000105856	0.000211673	0.617009	0.000200716	0.000601408	0.738573	-0.000191881	0.000109205	0.0789072	-0.000133186	0.000205927	0.517786	-0.000177879	0.000109541	0.104407	5.9255e-05	9.97927e-05	0.552659	-0.000690315	0.000249787	0.00571672	-	-	-	-	-	-	-	-	-
rs6505781	C	G	0.260208	-0.0101122	0.00176049	9.25615e-09	3.93687e-05	-0.000517097	0.000722124	0.473944	-0.00201838	0.00105291	0.0552432	0.000126962	0.000125791	0.312828	-7.13319e-05	0.000334113	0.83094	-0.000165515	0.000196753	0.400217	-3.7526e-05	0.000559018	0.94648	-4.58616e-05	0.000101508	0.651413	-9.88659e-05	0.000191412	0.6055	0.00020215	0.00010182	0.0471048	-9.04492e-06	9.27589e-05	0.922321	0.000182269	0.000232183	0.432441	-	-	-	-	-	-	-	-	-
rs6511690	C	T	0.828433	0.0128067	0.0020743	6.66545e-10	4.66225e-05	-0.000141089	0.000850843	0.868296	-0.00112959	0.00124052	0.362517	0.00027386	0.000148205	0.0646261	-0.000144198	0.000393647	0.714132	-0.000363942	0.000231811	0.116416	-0.000695785	0.000658625	0.290777	0.000246562	0.000119595	0.0392424	-0.000164177	0.000225519	0.466617	-0.000118426	0.000119963	0.323554	-0.000135993	0.000109287	0.213364	-0.000284328	0.000273554	0.298626	-	-	-	-	-	-	-	-	-
rs652112	C	T	0.103988	0.0188894	0.00252173	6.8682e-14	6.64911e-05	0.00160772	0.00103415	0.120035	0.000788051	0.00150784	0.601227	0.000117535	0.000180142	0.514105	0.000422891	0.000478471	0.376784	0.000118755	0.000281763	0.673411	0.00147523	0.000800547	0.0653614	0.00029873	0.000145366	0.0398775	-0.000104616	0.000274115	0.702721	0.00018632	0.000145813	0.201321	8.2896e-05	0.000132837	0.532599	0.000547346	0.0003325	0.0997331	-	-	-	-	-	-	-	-	-
rs6556304	A	T	0.365044	0.0141845	0.00161789	1.8377e-18	9.32711e-05	-0.000331617	0.000663817	0.617384	-0.000857321	0.000967742	0.375673	-0.000116562	0.000115616	0.313369	0.000112295	0.000307087	0.714606	4.40023e-05	0.000180838	0.807754	4.65147e-05	0.0005138	0.927865	7.49739e-05	9.32975e-05	0.421628	-0.00019206	0.000175929	0.27497	-5.75385e-05	9.35844e-05	0.538668	-6.81714e-05	8.52558e-05	0.423937	-0.000121045	0.000213402	0.570567	-	-	-	-	-	-	-	-	-
rs6557136	G	T	0.280183	0.0111997	0.00173242	1.01592e-10	5.05949e-05	-0.000749828	0.000710574	0.291315	4.2297e-05	0.00103603	0.967435	-6.34415e-05	0.000123775	0.608263	-2.34213e-05	0.000328756	0.943205	0.000132871	0.000193598	0.492511	0.000145322	0.000550055	0.79163	-0.000137884	9.98806e-05	0.167439	-8.15717e-05	0.000188344	0.664942	-0.000143613	0.000100188	0.151734	0.000126179	9.12715e-05	0.166832	-4.23453e-05	0.000228461	0.852954	-	-	-	-	-	-	-	-	-
rs6563808	C	T	0.735043	-0.0106807	0.00174958	1.03066e-09	4.44342e-05	-2.01925e-05	0.000717597	0.977551	0.000342221	0.00104629	0.743608	-1.63293e-05	0.000125001	0.896065	-0.000493298	0.000332012	0.137337	5.06e-05	0.000195516	0.795788	0.000567997	0.000555504	0.30655	8.12036e-05	0.00010087	0.420803	8.91166e-06	0.000190209	0.962631	0.000132512	0.00010118	0.190312	-0.000103536	9.21758e-05	0.261336	-1.60828e-05	0.000230724	0.944428	-	-	-	-	-	-	-	-	-
rs6570509	T	G	0.285281	-0.0177924	0.00170548	1.77701e-25	0.000129094	-0.000362272	0.000699916	0.604742	0.000638041	0.00102043	0.531798	-0.000137428	0.000121911	0.259627	0.000224611	0.000323807	0.487897	8.23924e-05	0.000190684	0.665678	-0.000599475	0.000541775	0.268509	2.75762e-05	9.83774e-05	0.77924	0.000197776	0.000185508	0.286365	-4.77577e-05	9.86799e-05	0.62841	-4.1526e-05	8.98978e-05	0.644136	-1.03755e-05	0.000225022	0.963223	-	-	-	-	-	-	-	-	-
rs6585827	A	G	0.470225	0.0126867	0.00154131	1.861e-16	8.01908e-05	-0.000520717	0.000632393	0.410277	-0.000199438	0.000921992	0.828745	-7.90865e-05	0.000110151	0.472767	0.00024369	0.000292569	0.404885	-2.44893e-07	0.000172289	0.998866	0.000351832	0.000489509	0.4723	5.29596e-06	8.88868e-05	0.952489	-0.000233783	0.000167612	0.16308	9.27107e-05	8.91601e-05	0.298423	-0.000151109	8.12249e-05	0.0628323	0.000184204	0.000203313	0.364931	-	-	-	-	-	-	-	-	-
rs6598540	G	A	0.277104	-0.0133942	0.00171956	6.75548e-15	7.18757e-05	0.000314268	0.000705395	0.655944	-0.00162867	0.00102851	0.113305	7.67454e-06	0.000122877	0.950199	0.000176371	0.000326372	0.588921	-0.00015022	0.000192194	0.434448	8.68521e-05	0.000546066	0.873629	8.59158e-05	9.91564e-05	0.386235	-0.00049822	0.000186976	0.00770779	-0.000129732	9.94613e-05	0.192115	0.00015995	9.06094e-05	0.0775189	0.000107054	0.000226804	0.636918	-	-	-	-	-	-	-	-	-
rs66766977	C	T	0.538221	-0.0103787	0.00154419	1.80648e-11	5.3544e-05	0.000423578	0.000633544	0.50376	-0.000682171	0.000923666	0.460182	6.59765e-05	0.000110351	0.54992	0.00029469	0.0002931	0.314694	-0.000197897	0.000172601	0.251567	-0.000929599	0.000490397	0.0580129	-6.68053e-05	8.90482e-05	0.453126	-0.000187029	0.000167917	0.265357	7.4388e-05	8.93221e-05	0.404954	-0.000160883	8.13724e-05	0.0480287	0.000114232	0.000203683	0.574911	-	-	-	-	-	-	-	-	-
rs6681429	A	C	0.842042	-0.0123562	0.00210998	4.74416e-09	4.0614e-05	0.000609347	0.000865643	0.48148	-1.94425e-05	0.00126197	0.987708	3.61145e-05	0.000150768	0.810689	9.35068e-05	0.000400451	0.81537	-0.000161563	0.000235818	0.493272	0.000826924	0.00067001	0.217131	1.91107e-05	0.000121663	0.875183	-0.000196215	0.000229417	0.3924	9.97339e-05	0.000122037	0.41379	-0.000170905	0.000111176	0.124233	0.000539759	0.000278282	0.0524273	-	-	-	-	-	-	-	-	-
rs6681842	T	G	0.472467	-0.00857952	0.0015485	3.01738e-08	3.66925e-05	-0.000514408	0.000635217	0.418048	-0.000639685	0.000926138	0.489753	-0.000161688	0.000110646	0.143931	8.20996e-05	0.000293885	0.779969	-2.15594e-05	0.000173064	0.90086	1.78998e-05	0.000491711	0.970961	2.77173e-06	8.92865e-05	0.975235	-0.00016822	0.000168366	0.317731	-0.000111957	8.9561e-05	0.211275	5.31988e-05	8.15905e-05	0.514388	7.00059e-05	0.000204228	0.731761	-	-	-	-	-	-	-	-	-
rs6684205	G	A	0.285745	0.0144794	0.00170408	1.95445e-17	8.55782e-05	4.08603e-05	0.000699223	0.953401	-0.000187131	0.0010194	0.854351	0.000159452	0.000121788	0.190447	0.000364412	0.000323478	0.259937	-0.000127844	0.00019049	0.502138	-0.000583886	0.000541224	0.280667	0.000134714	9.82772e-05	0.170451	0.000278778	0.000185319	0.132503	-6.71559e-05	9.85797e-05	0.495724	-0.000173616	8.9806e-05	0.0532082	-0.000170517	0.000224793	0.448121	-	-	-	-	-	-	-	-	-
rs6691831	G	A	0.251156	0.0161253	0.00178326	1.53688e-19	9.78094e-05	0.000377761	0.000731761	0.60569	9.90044e-05	0.00106677	0.926056	5.23933e-07	0.000127447	0.99672	-0.000276245	0.00033851	0.414465	-0.000410156	0.000199341	0.0396333	6.37635e-05	0.000566375	0.910362	1.22153e-05	0.000102844	0.905454	8.54164e-05	0.000193932	0.659614	9.72346e-05	0.000103161	0.345908	-2.789e-05	9.39797e-05	0.766645	0.000129092	0.000235239	0.583165	-	-	-	-	-	-	-	-	-
rs66922415	G	A	0.23351	0.0465931	0.00181609	4.9669e-145	0.000777115	-0.000213883	0.000745648	0.774233	0.00122048	0.0010872	0.26161	6.24079e-05	0.000129888	0.630891	0.000136744	0.000344993	0.691834	1.80576e-07	0.00020316	0.999291	-0.000764613	0.000577221	0.18529	-7.8301e-05	0.000104814	0.455035	9.73454e-05	0.000197646	0.622349	0.000292585	0.000105135	0.00538726	7.92435e-05	9.57796e-05	0.408038	0.000123219	0.000239744	0.60728	-	-	-	-	-	-	-	-	-
rs6693481	C	T	0.69453	-0.00957702	0.00167548	1.09166e-08	3.8918e-05	-0.00105132	0.000687307	0.126112	-0.00133675	0.00100206	0.182204	0.000152309	0.000119716	0.203284	0.000372711	0.000317976	0.241143	-0.000100653	0.000187251	0.5909	-0.000216699	0.000532019	0.683778	9.78094e-05	9.66058e-05	0.311319	0.000150429	0.000182168	0.408935	7.23319e-05	9.6903e-05	0.455404	-9.24635e-06	8.8279e-05	0.916582	-6.88011e-05	0.00022097	0.755527	-	-	-	-	-	-	-	-	-
rs6694034	C	A	0.451047	-0.00874131	0.00155319	1.82495e-08	3.7839e-05	-0.000275148	0.00063716	0.665862	0.000622476	0.000928972	0.502814	2.85316e-06	0.000110985	0.979491	0.000259043	0.000294784	0.379535	-1.38025e-05	0.000173593	0.936626	-2.35883e-05	0.000493216	0.961855	-5.91225e-05	8.95597e-05	0.509161	-0.000138089	0.000168881	0.413548	5.74318e-05	8.98352e-05	0.522627	5.23765e-05	8.18402e-05	0.522182	0.000178763	0.000204853	0.382858	-	-	-	-	-	-	-	-	-
rs669704	C	G	0.237955	-0.014458	0.00180558	1.17495e-15	7.58092e-05	0.0005654	0.000740761	0.445303	0.000370201	0.00108009	0.731787	3.3104e-05	0.000129039	0.797532	-0.000235236	0.000342738	0.492497	0.000130752	0.000201832	0.517099	-2.00262e-05	0.000573449	0.972142	-0.000105062	0.000104129	0.312991	1.52794e-05	0.000196354	0.937975	-0.000138858	0.000104449	0.183706	-0.000112821	9.51533e-05	0.235753	0.00031505	0.000238176	0.185916	-	-	-	-	-	-	-	-	-
rs6711568	G	T	0.701739	-0.0123551	0.00168926	2.60056e-13	6.38991e-05	-2.59391e-05	0.000693079	0.970145	0.000213379	0.00101054	0.832768	0.000179233	0.000120729	0.137653	0.000267792	0.000320667	0.403657	0.000163699	0.000188835	0.386005	0.000421158	0.000536522	0.432466	-3.62136e-05	9.74235e-05	0.710106	6.8938e-05	0.00018371	0.707471	-3.39317e-05	9.77231e-05	0.728424	1.46335e-05	8.90262e-05	0.869438	4.3506e-05	0.00022284	0.845209	-	-	-	-	-	-	-	-	-
rs6740645	T	C	0.572456	-0.0128234	0.00155539	1.66401e-16	8.04932e-05	5.8544e-05	0.000638156	0.926905	0.000225517	0.000930449	0.80849	0.000200932	0.000111161	0.0706717	-0.000151252	0.000295253	0.608456	-0.000164568	0.000173869	0.343892	-0.000242323	0.000494	0.623757	-0.000153814	8.97017e-05	0.0863968	3.8678e-06	0.00016915	0.981757	-3.82594e-05	8.9978e-05	0.670685	-0.000117315	8.19701e-05	0.152376	-0.00025389	0.000205178	0.215934	-	-	-	-	-	-	-	-	-
rs6755070	T	G	0.351123	-0.0120393	0.00162798	1.41454e-13	6.60472e-05	0.00122084	0.000667867	0.0675558	0.000340575	0.000973609	0.726484	9.63234e-05	0.000116317	0.407609	0.000114198	0.000308948	0.711655	-8.7023e-05	0.000181934	0.632422	-0.000310198	0.000516914	0.548442	-2.04782e-05	9.3863e-05	0.827296	-6.57375e-05	0.000176996	0.710335	-3.87302e-06	9.41517e-05	0.967188	0.000136353	8.57723e-05	0.1119	-5.02826e-05	0.000214696	0.814827	-	-	-	-	-	-	-	-	-
rs676105	C	T	0.304778	0.0149294	0.0016745	4.8685e-19	9.44543e-05	-0.00119845	0.000687121	0.0811311	0.00123934	0.00100181	0.216051	3.37415e-05	0.000119687	0.778009	1.57746e-05	0.000317899	0.960424	5.27149e-05	0.000187205	0.778258	-0.00029659	0.000531889	0.577107	6.16685e-05	9.65822e-05	0.523144	0.00021633	0.000182123	0.234903	-5.0909e-05	9.68793e-05	0.599244	-8.89566e-05	8.82573e-05	0.313492	0.000405586	0.000220914	0.0663669	-	-	-	-	-	-	-	-	-
rs6762578	A	G	0.777738	0.0166474	0.00185815	3.28798e-19	9.58123e-05	0.000351397	0.000762541	0.644925	0.000578052	0.00111173	0.603092	-9.19791e-06	0.000132818	0.944789	-0.000754049	0.000352774	0.0325593	-0.000298805	0.000207743	0.150339	0.000599372	0.000590244	0.309885	0.000201511	0.000107178	0.0600879	-0.000234115	0.000202104	0.246706	5.05517e-05	0.000107508	0.638203	-4.27539e-05	9.79404e-05	0.662453	-1.49467e-05	0.000245153	0.951384	-	-	-	-	-	-	-	-	-
rs6762851	C	T	0.356771	-0.0127358	0.00160687	2.2724e-15	7.44454e-05	0.000424575	0.000659186	0.519517	0.00101049	0.000961034	0.293047	-1.51856e-05	0.000114815	0.894778	0.000191152	0.000304959	0.530783	-0.000146613	0.000179585	0.414272	-0.00103748	0.000510236	0.0420189	8.52501e-05	9.26508e-05	0.357509	9.49409e-05	0.00017471	0.586841	-6.6094e-05	9.29358e-05	0.476974	4.5542e-05	8.46649e-05	0.590641	0.000110551	0.000211923	0.601909	-	-	-	-	-	-	-	-	-
rs67674827	T	C	0.285687	0.0191657	0.00170397	2.40492e-29	0.00014992	-0.000137362	0.000699137	0.844239	0.000494229	0.00101926	0.627756	0.00011385	0.000121771	0.349814	7.86568e-05	0.000323435	0.807857	0.000315248	0.000190464	0.0978942	-0.000526619	0.000541152	0.330482	3.82576e-05	9.82643e-05	0.69703	0.000136515	0.000185295	0.461278	3.66562e-05	9.85666e-05	0.709973	4.16923e-05	8.97945e-05	0.642427	1.2399e-05	0.000224763	0.956007	-	-	-	-	-	-	-	-	-
rs676845	C	A	0.690197	-0.00989453	0.00167284	3.32558e-09	4.18677e-05	-0.000606402	0.000686235	0.376877	-0.00192859	0.00100049	0.0538987	-5.60679e-05	0.000119529	0.639017	-0.000311424	0.000317478	0.326629	-5.87975e-05	0.000186957	0.753144	-0.000400201	0.000531186	0.451204	-0.000220676	9.64539e-05	0.0221443	-0.000201554	0.000181883	0.267795	0.000132244	9.67511e-05	0.171674	9.56896e-05	8.81407e-05	0.277636	-0.000400675	0.000220623	0.0693545	-	-	-	-	-	-	-	-	-
rs6800021	A	G	0.425538	0.015889	0.00155771	1.99316e-24	0.000123431	0.000527213	0.000639107	0.409417	-0.00141001	0.000931804	0.130228	-0.000183343	0.000111323	0.0995689	5.93009e-05	0.000295684	0.841047	5.01939e-05	0.000174123	0.773142	-0.00181704	0.000494711	0.000239819	-1.33339e-06	8.9833e-05	0.988157	8.94509e-05	0.000169396	0.597461	-0.000142192	9.0109e-05	0.114567	8.38447e-05	8.20898e-05	0.307076	0.000121761	0.000205478	0.553465	-	-	-	-	-	-	-	-	-
rs68022888	C	T	0.428025	-0.00851866	0.00155767	4.53248e-08	3.55319e-05	-0.00015253	0.000638931	0.811317	-0.000904634	0.000931559	0.331501	-0.000158399	0.000111294	0.154663	0.000151654	0.000295605	0.607931	-0.000139191	0.000174077	0.423946	0.00037864	0.000494589	0.443936	8.02352e-05	8.98091e-05	0.371646	0.000115088	0.000169352	0.49677	-4.92989e-06	9.00855e-05	0.956358	0.000174358	8.20677e-05	0.0336241	0.000184701	0.000205423	0.368588	-	-	-	-	-	-	-	-	-
rs6814119	T	C	0.507359	0.0133993	0.00153778	2.96121e-18	8.97512e-05	0.000286315	0.000631022	0.650022	-0.000135415	0.000919914	0.882972	6.20996e-05	0.000109902	0.572045	-0.000349177	0.000291909	0.231626	-9.63691e-05	0.0001719	0.575064	0.000741383	0.000488405	0.129024	1.3563e-05	8.86865e-05	0.878452	0.000161843	0.000167234	0.333165	-0.00022465	8.89585e-05	0.0115591	-1.73597e-05	8.10422e-05	0.830387	3.28244e-05	0.000202855	0.871454	-	-	-	-	-	-	-	-	-
rs6821305	C	A	0.397234	0.0134857	0.00157391	1.05432e-17	8.70908e-05	-0.000136577	0.000645793	0.832507	0.00111354	0.000941559	0.236946	-4.62879e-05	0.000112489	0.680714	0.000511782	0.000298778	0.0867281	-0.000136277	0.000175945	0.43861	-0.000278231	0.000499899	0.577819	6.35803e-05	9.07733e-05	0.483659	0.000325238	0.000171169	0.0574211	0.000175644	9.10521e-05	0.0537259	2.11182e-05	8.29492e-05	0.799038	2.65633e-05	0.000207629	0.898199	-	-	-	-	-	-	-	-	-
rs6857	T	C	0.17171	-0.0124345	0.00204478	1.19489e-09	4.3981e-05	3.23689e-05	0.000838836	0.969219	0.00126528	0.00122306	0.300891	-4.79133e-06	0.000146119	0.973842	0.00059251	0.000388103	0.126841	0.000103594	0.000228548	0.650353	-0.00027519	0.000649353	0.671718	2.82684e-05	0.000117912	0.81053	0.000215136	0.000222344	0.333253	3.87107e-05	0.000118274	0.743445	-0.000112416	0.000107748	0.296798	0.000160097	0.000269703	0.552777	-	-	-	-	-	-	-	-	-
rs6867471	T	C	0.361838	-0.00905983	0.00160106	1.52693e-08	3.79066e-05	8.34579e-05	0.000656693	0.898871	-0.000796549	0.000957446	0.405437	-1.35264e-05	0.000114387	0.905868	0.000232551	0.00030382	0.44402	-0.000148098	0.000178914	0.407807	2.36225e-05	0.000508334	0.962935	0.000106777	9.23048e-05	0.247358	0.000358604	0.000174057	0.0393736	-7.15849e-05	9.25888e-05	0.439435	-2.06352e-05	8.43488e-05	0.806735	0.000590312	0.00021113	0.0051747	-	-	-	-	-	-	-	-	-
rs6876587	A	G	0.430814	-0.00864741	0.00156514	3.29691e-08	3.6673e-05	-0.0012173	0.000642089	0.0579822	-0.00214924	0.000936254	0.0217006	-0.000170679	0.000111855	0.127037	-0.00056776	0.000297095	0.0560009	0.000230214	0.000174955	0.188226	-0.000104507	0.000497085	0.833481	3.90312e-05	9.02624e-05	0.665436	3.6107e-05	0.000170206	0.832	-2.12772e-05	9.054e-05	0.814207	-8.10011e-06	8.24823e-05	0.92177	-0.000242675	0.000206459	0.239831	-	-	-	-	-	-	-	-	-
rs6880545	T	C	0.602831	0.00867731	0.00158153	4.09868e-08	3.60555e-05	1.07454e-05	0.000648786	0.986786	0.000665957	0.000945909	0.481409	4.84053e-05	0.000113008	0.668408	2.39353e-05	0.000300159	0.936443	0.000243541	0.000176758	0.168259	-5.83789e-05	0.000502208	0.907459	1.12681e-05	9.11927e-05	0.901661	0.000104049	0.00017196	0.54513	0.000155035	9.14728e-05	0.0900998	-0.000180832	8.33319e-05	0.0300054	-6.6848e-05	0.000208588	0.748605	-	-	-	-	-	-	-	-	-
rs6898801	G	A	0.659582	-0.00956278	0.00163099	4.54513e-09	4.10657e-05	0.000114022	0.000669055	0.864678	-0.000325819	0.000975436	0.738362	5.23618e-05	0.000116536	0.653201	0.000197216	0.000309528	0.524027	1.69459e-05	0.000182276	0.925928	-0.000863594	0.000517882	0.0954062	-2.33616e-07	9.40392e-05	0.998018	2.49453e-05	0.000177328	0.888128	-0.000118118	9.43282e-05	0.210496	-0.000141854	8.59332e-05	0.0987909	5.35285e-05	0.000215099	0.803473	-	-	-	-	-	-	-	-	-
rs6902789	A	G	0.369531	0.010467	0.00160128	6.29982e-11	5.10492e-05	-0.00114361	0.000656888	0.0816919	-0.000750281	0.000957703	0.433383	5.15952e-05	0.000114417	0.652033	-0.000480379	0.0003039	0.113945	0.000280298	0.000178961	0.117291	-0.000925792	0.000508468	0.0686459	-8.57133e-06	9.23297e-05	0.926036	-0.000128446	0.000174104	0.460667	7.73001e-05	9.26136e-05	0.403914	6.78858e-06	8.43714e-05	0.935871	0.000222033	0.000211188	0.293098	-	-	-	-	-	-	-	-	-
rs6909668	C	T	0.414781	-0.0104457	0.00157331	3.15629e-11	5.29715e-05	-0.000553484	0.000645519	0.391211	0.000586781	0.00094113	0.532966	2.97959e-05	0.000112437	0.79101	-6.27482e-07	0.000298642	0.998324	0.000184547	0.000175865	0.294008	-0.000957184	0.000499668	0.055412	-9.41281e-05	9.07318e-05	0.299535	-0.000246946	0.000171091	0.14892	-3.41191e-06	9.1011e-05	0.970095	-0.000106675	8.29112e-05	0.198229	0.000291632	0.000207533	0.159954	-	-	-	-	-	-	-	-	-
rs6950388	A	G	0.796314	0.0134877	0.00191157	1.71889e-12	5.90135e-05	0.000803711	0.000784266	0.305461	-0.000655104	0.00114343	0.566693	-5.44652e-06	0.000136606	0.968197	-0.000166836	0.000362837	0.645652	0.00014598	0.000213668	0.494475	2.07989e-05	0.000607077	0.972669	5.10871e-05	0.000110235	0.643051	-0.000124541	0.000207868	0.549084	-0.000112105	0.000110574	0.310658	0.000167277	0.000100733	0.0967959	-2.79388e-05	0.000252144	0.911771	-	-	-	-	-	-	-	-	-
rs6953561	A	G	0.829174	-0.0184365	0.00207778	7.14014e-19	9.62912e-05	-0.000365686	0.000852406	0.66792	0.0024298	0.00124277	0.0505662	7.94163e-05	0.000148475	0.592733	4.36684e-05	0.000394362	0.911829	-5.43699e-05	0.000232232	0.814893	0.000381018	0.000659822	0.563633	-1.79756e-05	0.000119813	0.880741	-0.00024716	0.000225929	0.273968	2.43711e-05	0.000120181	0.839302	-0.000127332	0.000109485	0.24483	0.000359828	0.000274051	0.189185	-	-	-	-	-	-	-	-	-
rs6972393	C	T	0.0641805	-0.0182565	0.00319203	1.06984e-08	4.00369e-05	0.00150395	0.0013094	0.250731	-0.00215016	0.00190892	0.260006	0.000102593	0.000228059	0.652817	-0.000957479	0.000605742	0.113954	-0.000186791	0.000356712	0.600524	0.00323672	0.00101348	0.0014049	4.31415e-05	0.000184034	0.814658	-0.000641988	0.000347028	0.0643199	-7.29505e-05	0.0001846	0.692709	4.43086e-05	0.000168171	0.792186	-0.000288931	0.000420946	0.492471	-	-	-	-	-	-	-	-	-
rs6976031	C	G	0.493145	0.0133418	0.00154267	5.24005e-18	8.89851e-05	0.000704473	0.000632949	0.265709	0.000419374	0.000922807	0.649502	0.000122216	0.000110248	0.267624	-4.64091e-05	0.000292828	0.874074	0.000139609	0.000172441	0.418169	0.000508449	0.000489942	0.299376	0.000198264	8.89648e-05	0.0258431	-4.78319e-05	0.000167761	0.775552	8.00661e-05	8.9239e-05	0.369608	-6.64686e-05	8.12971e-05	0.413586	0.000141924	0.000203493	0.485529	-	-	-	-	-	-	-	-	-
rs6988484	C	T	0.241675	0.0132457	0.00179573	1.63221e-13	6.43083e-05	-0.000887809	0.000736642	0.228122	-0.00101734	0.00107401	0.343522	0.000161634	0.000128313	0.207783	0.000190973	0.000340809	0.575241	0.000409375	0.000200695	0.0413727	-0.000952696	0.00057022	0.0947718	-4.53987e-05	0.000103543	0.661058	0.000271134	0.000195249	0.164936	-4.20426e-05	0.000103861	0.685628	-8.36184e-05	9.4618e-05	0.376834	-0.000292401	0.000236836	0.216975	-	-	-	-	-	-	-	-	-
rs6995599	T	C	0.307002	-0.0186999	0.00166953	4.09071e-29	0.000148793	-0.00161889	0.000684793	0.0180763	-0.00148988	0.000998492	0.135666	3.39369e-05	0.000119291	0.776036	0.000418452	0.000316845	0.186608	-0.000219728	0.000186584	0.238944	-0.000114986	0.000530127	0.828285	-0.000127296	9.6262e-05	0.18604	-9.89152e-05	0.00018152	0.585804	-1.70015e-05	9.65583e-05	0.860235	5.71253e-05	8.7965e-05	0.516074	-0.000355996	0.000220183	0.105918	-	-	-	-	-	-	-	-	-
rs7017463	G	A	0.488399	0.00950768	0.00154201	7.02245e-10	4.51737e-05	-0.0001757	0.000632656	0.781229	0.00035449	0.000922356	0.700733	7.24909e-05	0.000110194	0.510637	-0.000162971	0.000292685	0.577654	-0.000153344	0.000172357	0.373633	0.000485156	0.000489702	0.321825	1.28796e-05	8.89219e-05	0.884836	-4.48701e-05	0.000167678	0.789011	8.17548e-06	8.91954e-05	0.92697	0.000124432	8.12571e-05	0.125687	4.90947e-05	0.000203394	0.809262	-	-	-	-	-	-	-	-	-
rs7020201	C	G	0.544201	0.00880572	0.00154894	1.30913e-08	3.84674e-05	-0.000272367	0.000635468	0.668208	0.000983716	0.000926439	0.288316	-9.88947e-05	0.000110682	0.371589	-0.000177882	0.000293981	0.545127	-0.000238027	0.00017312	0.169155	0.000900624	0.000491869	0.0670979	0.000123479	8.93154e-05	0.166819	0.000278184	0.00016842	0.0985916	5.76854e-05	8.95903e-05	0.519654	-7.18832e-05	8.16171e-05	0.37846	-2.04179e-05	0.000204294	0.920389	-	-	-	-	-	-	-	-	-
rs7032363	C	T	0.193076	0.0165818	0.00195092	1.91116e-17	8.5675e-05	0.00165013	0.000800638	0.0393015	0.00280264	0.00116719	0.0163426	-6.32784e-05	0.000139446	0.649983	0.000365999	0.000370378	0.323067	9.18301e-05	0.000218109	0.673735	-0.00022372	0.000619696	0.718087	-5.39753e-05	0.000112526	0.631464	0.000361972	0.000212188	0.0880277	0.000126305	0.000112872	0.263138	-7.11677e-05	0.000102827	0.488869	0.000704096	0.000257383	0.00622695	-	-	-	-	-	-	-	-	-
rs7034400	G	C	0.0784403	0.016036	0.00286656	2.21867e-08	3.71779e-05	-0.000224822	0.00117572	0.848353	0.00103684	0.00171405	0.545241	0.000401305	0.000204777	0.0500297	0.000917654	0.000543905	0.0915734	-0.000243003	0.000320297	0.448044	8.86261e-05	0.000910033	0.922418	-4.91223e-05	0.000165247	0.766264	0.000256957	0.000311603	0.409581	-8.67233e-05	0.000165755	0.600834	0.000226384	0.000151003	0.133822	-5.23599e-05	0.000377974	0.889823	-	-	-	-	-	-	-	-	-
rs705159	A	G	0.450938	0.0089285	0.00154884	8.19094e-09	3.94753e-05	0.00105942	0.000635361	0.0954307	-0.000589052	0.000926393	0.524871	9.58438e-05	0.000110676	0.386501	-0.000587998	0.000293964	0.0454756	1.56038e-05	0.000173111	0.928178	0.000244805	0.000491847	0.618678	7.55424e-05	8.93111e-05	0.397645	0.000256405	0.000168412	0.127889	1.57052e-05	8.95859e-05	0.860837	4.75436e-05	8.1613e-05	0.560197	-5.60143e-05	0.000204284	0.783932	-	-	-	-	-	-	-	-	-
rs706413	G	A	0.228671	0.0151149	0.00183503	1.77353e-16	8.05919e-05	0.00050186	0.000752919	0.505058	-0.000512467	0.00109772	0.640609	-0.000198718	0.000131144	0.129707	0.000225003	0.000348331	0.518314	-8.10121e-05	0.000205126	0.692889	0.00050412	0.000582807	0.387046	-0.000110599	0.000105828	0.295987	-0.000188039	0.000199558	0.346052	7.69403e-05	0.000106154	0.468574	-6.90209e-05	9.67063e-05	0.475403	5.7642e-05	0.000242064	0.811782	-	-	-	-	-	-	-	-	-
rs7072873	T	C	0.538618	-0.0118499	0.00155126	2.19624e-14	6.97912e-05	0.000466456	0.000636469	0.463631	0.000478294	0.000927938	0.606248	-7.8382e-05	0.000110861	0.479549	-0.000570608	0.000294455	0.0526426	-4.07254e-05	0.0001734	0.814315	0.000179221	0.000492667	0.716024	-4.54359e-05	8.946e-05	0.61153	0.000205288	0.000168693	0.223631	-1.88539e-05	8.97352e-05	0.833585	-3.92434e-05	8.17491e-05	0.631194	0.000101345	0.000204625	0.620407	-	-	-	-	-	-	-	-	-
rs7085659	T	C	0.686691	0.00968393	0.00168584	9.23907e-09	4.03522e-05	0.000883293	0.000691747	0.201638	0.000404936	0.00100844	0.688018	-0.000161067	0.000120479	0.18126	2.72917e-05	0.000320002	0.932034	0.00019945	0.000188443	0.289869	-0.00033273	0.000535408	0.534303	-2.38295e-05	9.72213e-05	0.806375	0.000219491	0.000183328	0.231207	2.41624e-05	9.75203e-05	0.804314	2.30875e-05	8.88414e-05	0.794962	0.00036486	0.000222376	0.100854	-	-	-	-	-	-	-	-	-
rs7129320	A	G	0.167584	-0.0227032	0.00205967	3.00108e-28	0.000143806	-0.00220766	0.000844939	0.00898072	-0.000872044	0.00123192	0.479023	0.000268719	0.000147177	0.0678782	0.00043896	0.000390915	0.261479	-9.47629e-05	0.000230203	0.680597	-0.00122188	0.000654055	0.06174	-9.34226e-05	0.000118766	0.43151	-2.26644e-05	0.000223955	0.919391	-0.000176462	0.000119131	0.138543	2.81167e-05	0.000108529	0.795581	-0.000456392	0.000271656	0.0929514	-	-	-	-	-	-	-	-	-
rs7132908	A	G	0.383812	0.018509	0.00158353	1.47973e-31	0.000162042	0.000996233	0.000649706	0.125188	0.00177422	0.000947204	0.0610533	-0.000205657	0.000113163	0.0691636	-0.00032122	0.000300571	0.285206	0.00011869	0.000177001	0.5025	0.00124812	0.000502893	0.0130693	-9.3846e-05	9.13177e-05	0.304098	-5.06841e-05	0.000172196	0.768499	8.0535e-05	9.15986e-05	0.379285	7.86987e-05	8.34467e-05	0.34563	-1.94668e-05	0.000208874	0.925746	-	-	-	-	-	-	-	-	-
rs7134283	A	G	0.284123	-0.0133512	0.00171147	6.15654e-15	7.25129e-05	0.00148537	0.000702106	0.0343806	0.00177767	0.00102366	0.0824623	4.34062e-05	0.000122298	0.722649	0.00011373	0.000324834	0.72625	-9.99319e-05	0.000191289	0.601382	0.000141303	0.000543493	0.794871	0.000182814	9.86887e-05	0.0639649	4.81003e-05	0.000186096	0.796044	4.97311e-05	9.89927e-05	0.615406	4.23066e-05	9.01827e-05	0.638983	-6.57054e-05	0.000225735	0.770995	-	-	-	-	-	-	-	-	-
rs7137828	T	C	0.517082	0.0141219	0.00154076	4.95487e-20	9.95976e-05	0.00234936	0.000632283	0.000202695	0.00269686	0.000921692	0.00343385	-1.86914e-06	0.000110116	0.986457	0.000701684	0.000292475	0.0164348	-7.57926e-05	0.000172235	0.659898	0.00127097	0.000489351	0.00939778	2.2494e-05	8.88589e-05	0.800158	-0.000188376	0.000167559	0.260916	4.83168e-05	8.91322e-05	0.587763	0.000176313	8.11993e-05	0.0299042	0.000386957	0.000203249	0.0569291	-	-	-	-	-	-	-	-	-
rs7138383	A	G	0.253519	-0.0111814	0.00177054	2.70099e-10	4.73208e-05	-0.000460035	0.000726367	0.526514	0.000694698	0.00105896	0.511814	5.70167e-06	0.000126515	0.964054	8.56205e-05	0.000336034	0.79888	-0.000247571	0.000197884	0.210902	0.00121994	0.000562229	0.0300208	0.000188421	0.000102092	0.0649497	-0.000298666	0.000192513	0.120804	5.08756e-05	0.000102406	0.619328	2.73344e-06	9.32923e-05	0.976626	0.000352731	0.000233517	0.130914	-	-	-	-	-	-	-	-	-
rs71385734	G	T	0.169051	-0.0252458	0.00206597	2.47563e-34	0.000179061	0.000969879	0.000847904	0.252685	0.000152635	0.00123616	0.901731	4.89882e-05	0.000147685	0.74011	-0.000501385	0.000392262	0.201183	0.000164303	0.000230996	0.476912	0.000607419	0.00065631	0.354703	0.00035279	0.000119174	0.00307359	1.12233e-05	0.000224726	0.960168	8.30297e-05	0.000119542	0.487327	9.57833e-05	0.000108903	0.379114	1.21542e-05	0.000272593	0.964436	-	-	-	-	-	-	-	-	-
rs71396916	C	G	0.260083	0.0124083	0.00180766	6.69335e-12	5.92583e-05	-0.000678772	0.000741583	0.360034	-0.000866657	0.00108107	0.422747	8.38198e-05	0.000129156	0.516351	-0.000344108	0.000343048	0.315818	0.000378572	0.000202014	0.0609331	-0.00182368	0.000573961	0.00148633	0.000164971	0.000104223	0.113452	6.44651e-06	0.000196532	0.973833	0.000101347	0.000104544	0.332335	-0.000139939	9.52395e-05	0.141743	-0.000119803	0.000238393	0.615285	-	-	-	-	-	-	-	-	-
rs7141420	T	C	0.514793	0.0136248	0.0015545	1.87944e-18	9.27363e-05	0.000812412	0.000637833	0.202768	-0.00017474	0.000929931	0.85095	-5.24978e-05	0.000111099	0.636548	0.000186793	0.000295088	0.526731	-6.71355e-05	0.000173772	0.699244	0.000544873	0.000493724	0.269768	0.000141882	8.96519e-05	0.113517	-4.71907e-05	0.000169056	0.780135	-7.71289e-05	8.99279e-05	0.391072	-4.57439e-05	8.19247e-05	0.576595	-0.000110655	0.000205064	0.589466	-	-	-	-	-	-	-	-	-
rs71446764	A	T	0.307253	-0.0098431	0.0017029	7.46694e-09	4.12444e-05	-0.000191334	0.000698823	0.784242	-0.000330527	0.00101884	0.745623	3.15289e-05	0.000121721	0.795615	0.000519872	0.000323299	0.107832	-0.000164832	0.000190386	0.38661	0.000299459	0.000540927	0.57985	5.59904e-05	9.82233e-05	0.568657	8.98625e-05	0.000185218	0.627555	-0.000106468	9.85253e-05	0.279868	0.000116443	8.97569e-05	0.194523	0.000118113	0.000224669	0.599084	-	-	-	-	-	-	-	-	-
rs7152091	A	C	0.42888	0.00979979	0.00155892	3.25587e-10	4.70464e-05	-0.000862794	0.000639416	0.177227	-0.000360489	0.000932207	0.698975	-2.7676e-05	0.000111371	0.803745	-0.000316304	0.00029581	0.284944	-0.000319355	0.000174197	0.0667588	0.000839451	0.000494931	0.0898685	7.27692e-05	8.98716e-05	0.418112	-0.000189005	0.000169469	0.264731	2.70789e-05	9.0148e-05	0.763885	-2.71653e-05	8.21252e-05	0.740812	-0.000545275	0.000205564	0.00798834	-	-	-	-	-	-	-	-	-
rs7156335	C	T	0.0904845	0.0170383	0.00269965	2.77046e-10	4.77823e-05	0.00101605	0.00110769	0.359002	0.000232761	0.00161508	0.885408	-4.15617e-05	0.000192955	0.829459	-0.000864785	0.000512501	0.0915309	-0.000232597	0.000301804	0.440892	-1.4065e-05	0.000857491	0.986913	4.21023e-05	0.000155706	0.786856	-6.34532e-05	0.000293612	0.8289	0.000188656	0.000156185	0.227086	0.000111893	0.000142285	0.431633	-0.000228605	0.000356151	0.520954	-	-	-	-	-	-	-	-	-
rs71580786	G	T	0.377179	0.0114649	0.00158634	4.93844e-13	6.17563e-05	0.000741458	0.000650862	0.254622	0.00020964	0.000948956	0.825158	-1.20806e-05	0.000113372	0.91514	-0.000132834	0.000301125	0.659122	-7.03171e-05	0.000177327	0.691708	0.000179184	0.000503825	0.722105	9.44562e-06	9.14863e-05	0.917768	0.000128179	0.000172514	0.457479	9.31592e-05	9.17676e-05	0.310028	-6.96274e-05	8.36007e-05	0.404926	-4.10384e-06	0.000209259	0.984354	-	-	-	-	-	-	-	-	-
rs7159668	A	G	0.283599	0.0106489	0.00170675	4.40115e-10	4.60787e-05	0.000223428	0.000700124	0.749631	0.00255102	0.00102071	0.0124453	0.000128517	0.000121945	0.29193	-0.000579891	0.000323895	0.0733955	-0.000194016	0.000190736	0.309061	0.00115231	0.00054192	0.0334751	7.47224e-06	9.84043e-05	0.939472	-5.60992e-05	0.000185559	0.762405	1.89691e-05	9.8707e-05	0.847604	-6.92991e-05	8.99224e-05	0.440912	-3.37542e-05	0.000225083	0.880794	-	-	-	-	-	-	-	-	-
rs71645601	A	C	0.013728	0.0399508	0.00686247	5.83268e-09	4.322e-05	-0.00242797	0.00281899	0.389078	0.0030201	0.00410698	0.462122	0.000287305	0.000490663	0.558183	-0.000317455	0.00130324	0.807549	0.00167849	0.00076745	0.028736	0.00206631	0.0021805	0.343319	-0.000153038	0.000395944	0.699116	-0.000234881	0.000746624	0.753073	0.000131887	0.000397162	0.739833	0.000390739	0.000361815	0.280169	0.000177584	0.000905654	0.844545	-	-	-	-	-	-	-	-	-
rs7184768	A	G	0.413664	0.0098622	0.00156341	2.82778e-10	4.71815e-05	-0.000785811	0.000641551	0.220629	-0.00108611	0.000935298	0.245543	8.70082e-06	0.000111741	0.937935	4.72758e-05	0.000296792	0.873441	-0.000288805	0.000174775	0.0984454	-3.52422e-05	0.000496575	0.943421	5.22407e-05	9.01698e-05	0.562347	8.23349e-05	0.000170032	0.628221	-5.19571e-05	9.04471e-05	0.565665	-2.91547e-05	8.23977e-05	0.723467	-1.63564e-05	0.000206248	0.93679	-	-	-	-	-	-	-	-	-
rs7220854	C	T	0.649307	0.0103511	0.0016232	1.80838e-10	4.87955e-05	-0.00014394	0.000665663	0.828805	-0.00153781	0.00097055	0.113088	0.000158402	0.000115952	0.171908	-3.08392e-05	0.000307979	0.920238	-3.89378e-05	0.000181363	0.830005	-0.000748116	0.000515291	0.146549	-0.000103238	9.35683e-05	0.26988	-0.00019076	0.00017644	0.279627	-1.65059e-05	9.38562e-05	0.860401	9.63018e-05	8.55032e-05	0.260042	3.32555e-05	0.000214022	0.876519	-	-	-	-	-	-	-	-	-
rs7223589	C	T	0.613397	-0.0122748	0.00159435	1.37551e-14	7.14604e-05	0.000108129	0.000654047	0.86869	0.000113703	0.000953575	0.905086	-8.07751e-05	0.000113924	0.478308	0.00049361	0.00030259	0.102831	-5.73744e-05	0.00017819	0.747465	7.20997e-05	0.000506278	0.886755	4.54368e-05	9.19316e-05	0.621133	1.114e-05	0.000173354	0.948762	-5.0352e-05	9.22143e-05	0.585044	-6.72283e-05	8.40076e-05	0.423558	9.60383e-05	0.000210278	0.647872	-	-	-	-	-	-	-	-	-
rs7230581	G	A	0.166225	-0.0164068	0.00206739	2.09361e-15	7.46145e-05	0.00017113	0.00084818	0.840104	-0.00162032	0.00123657	0.190084	0.000127133	0.000147734	0.389486	-0.000134952	0.000392394	0.730907	0.000251776	0.000231073	0.275892	-0.00060406	0.00065653	0.357532	-0.000177127	0.000119215	0.137339	-9.2404e-05	0.000224802	0.681039	6.20271e-05	0.000119582	0.60397	7.10702e-05	0.000108939	0.514155	-6.097e-05	0.000272684	0.823075	-	-	-	-	-	-	-	-	-
rs723149	G	A	0.563633	-0.0124949	0.00155241	8.39278e-16	7.67969e-05	0.00124418	0.000636842	0.0507407	0.000876594	0.000928465	0.345103	0.000176322	0.000110924	0.11193	-0.000141061	0.000294624	0.632093	0.000399079	0.000173497	0.0214374	0.000883124	0.000492945	0.0732097	-0.000134329	8.95107e-05	0.133432	-2.15182e-05	0.000168789	0.898556	8.53302e-05	8.97862e-05	0.341924	3.35158e-05	8.17956e-05	0.681989	0.000477856	0.00020474	0.0195979	-	-	-	-	-	-	-	-	-
rs7235010	A	G	0.783865	0.0273267	0.00186715	1.72242e-48	0.000253029	0.000296677	0.000766438	0.698694	-0.000860423	0.00111733	0.44126	-4.83866e-05	0.000133488	0.716995	0.000285162	0.000354556	0.421236	4.83959e-05	0.000208792	0.816701	0.000454615	0.000593222	0.44347	4.74485e-06	0.000107719	0.964866	-1.42116e-07	0.000203125	0.999442	9.37663e-05	0.000108051	0.385504	-0.000225471	9.84339e-05	0.0219883	0.000220807	0.000246389	0.370162	-	-	-	-	-	-	-	-	-
rs724016	G	A	0.44676	0.0310614	0.00154671	1.18523e-89	0.000476936	0.00187765	0.000634777	0.00309692	0.00206041	0.000925498	0.0259966	3.08022e-05	0.00011057	0.78057	0.000715018	0.000293681	0.0149058	-0.000365989	0.000172944	0.0343261	0.000196791	0.000491375	0.688795	-2.99926e-05	8.92254e-05	0.736762	0.000233947	0.00016825	0.164388	5.53721e-06	8.94999e-05	0.950668	-4.49351e-05	8.15347e-05	0.581554	-0.00029695	0.000204087	0.145667	-	-	-	-	-	-	-	-	-
rs7248205	T	C	0.601325	-0.0134203	0.00157629	1.68874e-17	8.6354e-05	-0.000123785	0.000646868	0.848243	-0.000134714	0.000943044	0.886408	7.70214e-06	0.000112666	0.945497	0.000130041	0.000299249	0.663885	0.000127658	0.000176222	0.468813	0.000653404	0.000500685	0.191887	0.000163874	9.09159e-05	0.0714717	-0.000172636	0.000171439	0.313945	-0.000136906	9.11957e-05	0.133297	-4.67437e-05	8.30798e-05	0.573684	7.82346e-05	0.000207956	0.706763	-	-	-	-	-	-	-	-	-
rs72656010	C	T	0.131054	-0.035042	0.0022869	5.58884e-53	0.000279673	-0.00045943	0.000938723	0.624544	-0.000630299	0.00136865	0.645139	4.55804e-06	0.000163513	0.977761	-4.28471e-05	0.000434305	0.921411	7.84899e-05	0.000255754	0.758923	-0.00136172	0.000726649	0.0609349	-8.04437e-05	0.000131948	0.542086	0.000142269	0.000248812	0.567463	4.39305e-05	0.000132354	0.739952	6.91409e-05	0.000120575	0.566356	0.000158513	0.000301809	0.599438	-	-	-	-	-	-	-	-	-
rs7265959	T	C	0.245653	-0.0115564	0.00178615	9.81416e-11	4.94958e-05	0.000540515	0.000732882	0.460806	0.000974016	0.00106847	0.361982	-1.61629e-05	0.000127651	0.899243	0.000446813	0.000339051	0.18756	-0.000130114	0.000199661	0.51461	0.000510984	0.00056728	0.367716	-0.00011398	0.000103009	0.268508	-0.000266931	0.000194241	0.169373	0.000197327	0.000103325	0.0561643	-2.8197e-05	9.413e-05	0.764517	-0.000165024	0.000235615	0.48368	-	-	-	-	-	-	-	-	-
rs72660086	G	T	0.211021	0.0139466	0.00189235	1.71007e-13	6.47676e-05	0.00168099	0.000776622	0.030427	0.00156567	0.00113218	0.166704	1.84525e-05	0.000135263	0.891489	-9.5327e-05	0.000359269	0.790751	-5.68197e-06	0.000211567	0.978574	0.000961958	0.000601105	0.109529	1.74181e-05	0.000109151	0.873214	0.000225075	0.000205824	0.274162	-9.32542e-05	0.000109487	0.394359	6.10828e-05	9.97428e-05	0.540272	0.00027483	0.000249664	0.270985	-	-	-	-	-	-	-	-	-
rs72697614	A	C	0.320834	0.00934364	0.00166871	2.15339e-08	3.80468e-05	0.000236609	0.00068476	0.729692	0.00330269	0.000998325	0.000938961	-5.16246e-05	0.000119272	0.665138	9.98556e-05	0.000316796	0.752606	0.000432665	0.000186554	0.0203822	0.000590347	0.000530044	0.265379	-8.67513e-05	9.62472e-05	0.367409	0.000249585	0.000181491	0.169073	3.27779e-05	9.65433e-05	0.734222	1.31805e-05	8.79514e-05	0.880874	0.000373871	0.000220149	0.0894582	-	-	-	-	-	-	-	-	-
rs72755233	A	G	0.113114	-0.0171715	0.00242721	1.50166e-12	5.91603e-05	-0.000136606	0.000995863	0.890894	-0.000103002	0.00145196	0.943445	2.1682e-05	0.000173466	0.900529	-0.000795481	0.000460737	0.0842511	0.000166645	0.000271321	0.539085	-0.000126915	0.000770881	0.869231	-4.49456e-05	0.000139979	0.748144	1.80526e-05	0.000263956	0.945473	-0.000223096	0.000140409	0.112085	-0.000123908	0.000127914	0.332703	-0.000488842	0.000320178	0.126816	-	-	-	-	-	-	-	-	-
rs72765638	C	G	0.121866	-0.013678	0.00235298	6.13975e-09	4.00423e-05	0.000531313	0.000965122	0.581968	-9.66129e-05	0.00140719	0.945263	0.000236841	0.000168117	0.158898	0.000328044	0.000446532	0.462554	-0.000285957	0.000262954	0.276827	-0.000391305	0.000747112	0.600448	4.52244e-05	0.000135663	0.738864	-0.000362022	0.000255817	0.157022	9.70902e-05	0.00013608	0.475551	-0.000238112	0.000123969	0.0547661	-6.44847e-05	0.000310306	0.835378	-	-	-	-	-	-	-	-	-
rs7278123	G	A	0.23536	-0.0107699	0.00185561	6.48202e-09	4.17487e-05	-0.000105977	0.00076132	0.889291	-0.00143407	0.00110998	0.196366	0.000207826	0.00013261	0.11707	-6.86912e-05	0.000352224	0.845376	-4.6282e-05	0.000207418	0.823432	-0.000449991	0.00058932	0.445121	-0.000217603	0.00010701	0.042005	-0.000235863	0.000201788	0.242458	-0.000207041	0.000107339	0.0537507	-0.000107098	9.77869e-05	0.273423	-0.000155068	0.000244769	0.526389	-	-	-	-	-	-	-	-	-
rs72801843	A	T	0.301435	0.015416	0.00167652	3.76016e-20	0.000100086	0.00045792	0.000687962	0.505656	0.00115029	0.00100299	0.25144	-0.000153325	0.000119827	0.200705	0.000436596	0.00031827	0.170134	-0.000382931	0.000187423	0.0410396	0.000885471	0.000532511	0.0963487	-7.54152e-05	9.66954e-05	0.435435	5.87464e-05	0.000182337	0.747312	-4.73963e-05	9.69928e-05	0.625084	3.62704e-05	8.83608e-05	0.681454	4.78641e-05	0.000221174	0.828669	-	-	-	-	-	-	-	-	-
rs72828952	G	A	0.423797	-0.0122623	0.00158076	8.70497e-15	7.34357e-05	-0.000972742	0.000648524	0.133633	-0.00208323	0.000945515	0.0275756	-7.64177e-05	0.000112962	0.498728	-0.000301892	0.000300035	0.314326	-2.99505e-05	0.000176686	0.865393	-2.50886e-05	0.000502002	0.960141	0.000163918	9.11548e-05	0.0721401	0.000122185	0.00017189	0.477188	8.37531e-05	9.14355e-05	0.359678	0.000110081	8.3298e-05	0.186325	-0.000209205	0.000208502	0.315682	-	-	-	-	-	-	-	-	-
rs73004967	G	A	0.0695367	-0.0174782	0.0030367	8.63705e-09	3.95309e-05	-0.00086598	0.00124603	0.48706	-0.000948288	0.00181636	0.601615	0.000157888	0.000217001	0.466865	0.000944087	0.000576372	0.101426	-0.000137921	0.000339416	0.684487	0.000729253	0.000964354	0.449524	-1.17979e-05	0.000175111	0.946284	5.52301e-05	0.000330203	0.867165	-7.79359e-05	0.000175649	0.657259	4.2879e-05	0.000160017	0.788727	-3.898e-05	0.000400536	0.922473	-	-	-	-	-	-	-	-	-
rs73013411	A	C	0.131212	0.0138581	0.0022841	1.3029e-09	4.37849e-05	-0.00315869	0.000937347	0.000752262	-0.0033743	0.00136662	0.0135462	-7.26254e-05	0.000163272	0.656455	-0.000662601	0.000433662	0.126533	8.47467e-05	0.000255376	0.740003	-0.00180033	0.000725574	0.0130928	1.3504e-05	0.000131753	0.918364	-0.000169271	0.000248445	0.495668	-0.000119783	0.000132158	0.364748	5.78818e-05	0.000120397	0.630688	7.45985e-07	0.000301363	0.998025	-	-	-	-	-	-	-	-	-
rs73019624	A	G	0.206625	-0.0106497	0.00193983	4.02171e-08	3.71849e-05	-0.00148147	0.000795599	0.0625933	-0.00119925	0.00116007	0.301245	0.000113079	0.000138595	0.414557	0.000639683	0.000368117	0.0822617	-5.08905e-05	0.000216778	0.814397	8.10036e-05	0.000615915	0.895366	0.000205579	0.000111839	0.0660392	-0.00019865	0.000210894	0.346224	-0.000181781	0.000112183	0.10515	-2.357e-05	0.0001022	0.817605	5.0501e-05	0.000255815	0.843505	-	-	-	-	-	-	-	-	-
rs73052033	C	T	0.185131	-0.0161884	0.0019866	3.68718e-16	7.90687e-05	0.000564969	0.000815313	0.488343	-0.00136367	0.00118862	0.25127	1.49652e-05	0.000142005	0.916071	-0.000343438	0.000377177	0.362534	-5.68693e-05	0.000222113	0.797922	0.00102658	0.000631069	0.103795	0.000209112	0.000114591	0.0680253	-4.00561e-06	0.000216084	0.98521	-0.000206666	0.000114944	0.0721827	-8.91236e-05	0.000104715	0.39471	-0.000328501	0.000262109	0.210098	-	-	-	-	-	-	-	-	-
rs730536	C	G	0.709025	-0.0108034	0.0017022	2.20156e-10	4.8158e-05	0.000420613	0.000698333	0.546968	7.08082e-05	0.00101817	0.944556	6.31334e-05	0.000121641	0.60375	0.000322449	0.000323087	0.318267	0.000219624	0.00019026	0.248362	-0.0016225	0.000540564	0.00268669	-2.55346e-05	9.81586e-05	0.794759	0.000286171	0.000185095	0.122088	2.08622e-05	9.84605e-05	0.832197	-1.11472e-05	8.96979e-05	0.901098	0.000136982	0.000224521	0.541791	-	-	-	-	-	-	-	-	-
rs73125634	T	G	0.277655	-0.0117884	0.00172519	8.32323e-12	5.57429e-05	0.000227578	0.000707547	0.747722	-0.000830187	0.00103154	0.420932	8.02564e-05	0.000123238	0.514898	-6.29925e-05	0.000327331	0.847395	-0.000163055	0.000192759	0.397608	0.000664389	0.000547669	0.225084	-0.000103109	9.94476e-05	0.299821	0.000105133	0.000187527	0.575052	7.37151e-05	9.97536e-05	0.459925	-3.69232e-05	9.08759e-05	0.68452	-0.00045486	0.000227469	0.0455378	-	-	-	-	-	-	-	-	-
rs73175572	G	A	0.111431	0.0279986	0.00247078	9.23003e-30	0.000155239	-0.00041127	0.00101372	0.68496	0.00109317	0.00147819	0.459582	0.000162709	0.000176599	0.35687	-0.000567063	0.000469062	0.22669	-6.92645e-05	0.000276223	0.802003	-0.00117409	0.000784806	0.134646	-0.000311218	0.000142507	0.0289718	-0.000204613	0.000268725	0.446406	0.000285144	0.000142946	0.0460685	9.01195e-05	0.000130225	0.488918	7.64146e-05	0.000325963	0.814654	-	-	-	-	-	-	-	-	-
rs7318788	C	T	0.698858	-0.0103621	0.00167534	6.21287e-10	4.51945e-05	0.000682307	0.000687407	0.320915	0.00196762	0.00100226	0.0496267	-4.66827e-05	0.000119741	0.696638	-0.000197801	0.000318042	0.533987	-3.03965e-05	0.00018729	0.871072	0.000807301	0.000532129	0.129238	-7.77642e-05	9.66259e-05	0.420937	-9.2996e-05	0.000182206	0.609779	6.16961e-05	9.69231e-05	0.524421	-0.000109288	8.82972e-05	0.215818	0.000249315	0.000221015	0.259302	-	-	-	-	-	-	-	-	-
rs7319045	G	A	0.631617	-0.00921271	0.00159471	7.60854e-09	3.94965e-05	-0.000575511	0.000654338	0.379114	0.000108866	0.000953967	0.909143	-2.92489e-06	0.000113971	0.979526	-0.000173952	0.000302715	0.565537	-0.000116839	0.000178264	0.512192	0.00088168	0.000506484	0.0817219	9.52349e-05	9.19693e-05	0.300433	1.96546e-05	0.000173425	0.909767	8.8357e-05	9.22522e-05	0.338176	-0.000205447	8.40415e-05	0.014502	0.000201828	0.000210364	0.337348	-	-	-	-	-	-	-	-	-
rs73199010	A	G	0.0855972	0.0205001	0.00278648	1.88488e-13	6.57868e-05	-0.000653185	0.00114282	0.567622	-0.000716999	0.00166639	0.667	-0.000236496	0.000199084	0.234867	-0.000659138	0.000528784	0.212576	-0.000804346	0.000311389	0.0097924	-0.00132263	0.00088473	0.134929	1.99908e-05	0.000160653	0.900971	-0.00012717	0.00030294	0.674641	-0.000159892	0.000161147	0.321095	6.13168e-05	0.000146805	0.676186	-0.000467747	0.000367465	0.203053	-	-	-	-	-	-	-	-	-
rs73228032	A	C	0.144344	-0.017911	0.00219105	2.97712e-16	7.92442e-05	0.000999546	0.000899116	0.266269	0.00109233	0.00131083	0.40467	0.000169216	0.000156605	0.279909	0.000193638	0.000415956	0.641555	2.45922e-05	0.000244949	0.920029	7.75951e-05	0.000695954	0.911224	3.66486e-05	0.000126374	0.771815	0.000342662	0.0002383	0.150451	0.000141749	0.000126762	0.263469	-0.000144181	0.000115481	0.211837	-6.12973e-06	0.000289058	0.983081	-	-	-	-	-	-	-	-	-
rs73228208	A	G	0.226261	0.0123617	0.00185069	2.401e-11	5.35045e-05	0.000445596	0.000759299	0.557304	0.00245313	0.00110713	0.0267087	3.82998e-05	0.00013227	0.772154	0.000528468	0.000351318	0.13252	0.000259362	0.000206885	0.20997	-0.000540512	0.000587806	0.357813	-0.000149424	0.000106736	0.161531	0.00043619	0.000201269	0.0302203	8.44858e-05	0.000107064	0.430046	0.0001724	9.75355e-05	0.0771353	-0.000126745	0.00024414	0.603657	-	-	-	-	-	-	-	-	-
rs73601548	T	C	0.114569	0.0149108	0.00242413	7.70817e-10	4.5108e-05	-0.00171134	0.000994285	0.0852191	-0.00275285	0.00144971	0.0575796	-0.000212	0.000173198	0.220942	-0.000574307	0.000460029	0.21188	-0.000176043	0.000270903	0.515797	-0.000330091	0.000769694	0.668025	4.85468e-05	0.000139764	0.728329	-0.000303208	0.000263549	0.249947	-7.29072e-05	0.000140194	0.603031	-5.06462e-05	0.000127717	0.691699	-0.000441318	0.000319685	0.16744	-	-	-	-	-	-	-	-	-
rs73619441	G	T	0.140956	-0.0168857	0.00221738	2.64048e-14	6.90505e-05	0.000212918	0.000909965	0.814997	0.00139561	0.0013267	0.29283	-0.000262373	0.000158501	0.0978577	0.000752239	0.000420992	0.0739668	0.000118886	0.000247916	0.631553	-0.000846882	0.000704381	0.229246	0.000403345	0.000127902	0.00161318	-2.21679e-05	0.000241187	0.926768	-7.74679e-05	0.000128298	0.545967	-0.000163234	0.000116879	0.162533	0.000135203	0.000292559	0.643982	-	-	-	-	-	-	-	-	-
rs7377083	A	C	0.43131	0.0102991	0.00156469	4.64041e-11	5.20348e-05	-0.000450014	0.000641865	0.483239	-0.00154499	0.000935819	0.0987503	-0.000189085	0.000111803	0.0907926	-0.000119264	0.000296958	0.687964	-0.000243753	0.000174873	0.163352	-0.000575876	0.000496852	0.246437	3.36723e-05	9.02202e-05	0.708982	-0.000187281	0.000170126	0.270969	8.9426e-06	9.04977e-05	0.921285	-0.000117067	8.24435e-05	0.155617	0.000298254	0.000206363	0.148377	-	-	-	-	-	-	-	-	-
rs7381081	T	G	0.219085	-0.0180253	0.00187364	6.59315e-22	0.000111176	-0.000339238	0.000768941	0.659086	-0.000555255	0.001121	0.620374	0.000271767	0.000133926	0.0424349	0.000176528	0.000355719	0.619713	0.000235064	0.000209476	0.2618	7.11012e-05	0.000595169	0.904908	9.92203e-05	0.000108073	0.358573	-4.8066e-06	0.000203791	0.981183	0.000200327	0.000108405	0.0646094	-3.0138e-05	9.87575e-05	0.760235	-0.000206509	0.000247198	0.403493	-	-	-	-	-	-	-	-	-
rs7396827	C	T	0.535679	-0.00995918	0.00155329	1.44096e-10	4.93401e-05	0.000450812	0.000637207	0.479268	-0.00194643	0.000929038	0.0361622	-1.32304e-05	0.000110993	0.905117	0.000362608	0.000294806	0.218703	-2.44534e-05	0.000173607	0.887984	-0.000280371	0.000493254	0.569756	2.2215e-05	8.95667e-05	0.804113	0.000381564	0.000168893	0.0238713	0.000148227	8.98418e-05	0.098971	0.000119169	8.18463e-05	0.14539	-3.94499e-05	0.000204869	0.847302	-	-	-	-	-	-	-	-	-
rs74179078	A	T	0.521418	0.00917783	0.0015518	3.33588e-09	4.2039e-05	-0.00036805	0.000636787	0.563278	0.00190837	0.000928414	0.0398301	-4.13868e-05	0.000110919	0.709053	0.000446092	0.000294608	0.129979	-8.09635e-05	0.00017349	0.640732	0.000223126	0.000492922	0.650794	0.000124776	8.95062e-05	0.163303	-0.000221463	0.00016878	0.189474	7.58948e-06	8.97817e-05	0.932633	9.7627e-05	8.17914e-05	0.232631	0.000280217	0.00020473	0.17109	-	-	-	-	-	-	-	-	-
rs7442885	G	C	0.210215	-0.0156896	0.00189417	1.20432e-16	8.17384e-05	0.00119245	0.000777414	0.125064	0.00158869	0.00113341	0.16101	0.000134386	0.00013541	0.320983	6.98272e-05	0.000359659	0.84606	-5.95851e-05	0.000211797	0.778456	0.000953916	0.000601759	0.112919	0.000142335	0.000109269	0.192711	-3.33572e-05	0.000206048	0.871392	0.00020466	0.000109605	0.0618682	4.8319e-05	9.98513e-05	0.62845	0.000322112	0.000249935	0.197476	-	-	-	-	-	-	-	-	-
rs74494415	T	C	0.0399822	-0.0289184	0.00395727	2.72386e-13	6.41984e-05	-0.000529178	0.00162413	0.744559	-0.000889501	0.00236829	0.707223	-0.000224358	0.00028294	0.427807	-0.000214202	0.000751513	0.775623	-0.000934089	0.00044255	0.034799	-0.00156032	0.00125738	0.214633	-0.00049666	0.000228319	0.0296092	-0.000450296	0.00043054	0.295614	-0.000470305	0.000229022	0.0400208	0.00032411	0.00020864	0.120319	0.000213108	0.000522245	0.683229	-	-	-	-	-	-	-	-	-
rs74796687	C	T	0.0246403	-0.0313379	0.00496816	2.8347e-10	4.72042e-05	0.000424551	0.00203668	0.834876	-0.000256467	0.00297064	0.931201	-0.00023221	0.000354903	0.512925	0.000475992	0.000942651	0.613594	-0.000383152	0.00055511	0.490052	-0.000789605	0.00157719	0.616624	0.000190228	0.000286391	0.506546	8.10746e-05	0.000540043	0.880665	-9.71214e-05	0.000287272	0.735302	-0.00023867	0.000261706	0.361781	-0.000432881	0.000655071	0.50873	-	-	-	-	-	-	-	-	-
rs74841302	A	G	0.0173494	-0.0391751	0.00588406	2.78294e-11	5.2328e-05	-0.00366666	0.002414	0.128784	-0.00601063	0.00351937	0.087661	-0.000146206	0.000420462	0.728046	0.000394791	0.00111678	0.723708	0.000450746	0.000657651	0.4931	-0.000747221	0.00186853	0.689232	0.000186633	0.000339294	0.582276	-0.000208668	0.000639801	0.744315	-0.000479956	0.000340337	0.15847	-0.000394249	0.000310048	0.203525	0.00103587	0.000776076	0.181957	-	-	-	-	-	-	-	-	-
rs7498798	A	G	0.643873	-0.0110708	0.00161178	6.48945e-12	5.62074e-05	-0.000621921	0.000661246	0.346947	0.000888303	0.000964071	0.356838	5.18617e-05	0.000115178	0.652513	-0.000241667	0.000305922	0.42955	8.08907e-05	0.000180152	0.653422	0.000313576	0.000511851	0.540121	7.06265e-05	9.29435e-05	0.447323	-0.00030337	0.000175261	0.0834602	-0.00012252	9.32293e-05	0.188786	-0.000134959	8.49321e-05	0.112057	0.000212205	0.000212592	0.318193	-	-	-	-	-	-	-	-	-
rs7518221	C	T	0.646251	-0.0106271	0.00162288	5.82801e-11	5.16364e-05	0.000375738	0.000665831	0.572541	0.0017274	0.00097068	0.0751461	-6.09504e-05	0.000115968	0.599181	0.00077347	0.000308018	0.0120353	0.000130232	0.000181388	0.472773	0.00115212	0.000515358	0.025381	7.62086e-05	9.3581e-05	0.41544	-0.000240019	0.000176464	0.173781	-1.4243e-05	9.3869e-05	0.879398	0.000122209	8.55148e-05	0.152977	0.000183058	0.000214051	0.392437	-	-	-	-	-	-	-	-	-
rs75253371	A	G	0.0347298	-0.0231053	0.00419797	3.71719e-08	3.57935e-05	-0.00216844	0.00172196	0.207929	-0.000126616	0.00251102	0.959784	-0.000263258	0.000299992	0.380188	7.58271e-05	0.000796805	0.924185	-0.000167018	0.000469224	0.721882	0.00259612	0.00133316	0.0514949	-0.000136734	0.000242081	0.572193	0.000140124	0.000456488	0.758873	-0.000158035	0.000242825	0.515165	-3.26902e-05	0.000221215	0.88252	-0.00100907	0.000553717	0.0684027	-	-	-	-	-	-	-	-	-
rs755481	G	T	0.465386	0.0105154	0.00154449	9.8877e-12	5.50219e-05	-0.000186713	0.000633729	0.76828	0.00129934	0.000923942	0.159637	3.5566e-05	0.000110384	0.747299	0.000211208	0.000293189	0.471289	-6.37038e-05	0.000172654	0.712151	0.000670479	0.000490545	0.171687	-0.000122694	8.90748e-05	0.16838	-0.000134992	0.000167967	0.421582	-3.10698e-05	8.9349e-05	0.728039	-2.97204e-05	8.13973e-05	0.715016	0.000306925	0.000203743	0.131957	-	-	-	-	-	-	-	-	-
rs755547	A	G	0.188066	0.0122415	0.00197105	5.28361e-10	4.57647e-05	-0.000814755	0.000808821	0.313774	7.80347e-05	0.00117925	0.94724	-5.02293e-05	0.000140886	0.721447	-0.00022258	0.000374204	0.551971	-7.22995e-05	0.000220362	0.74284	9.97693e-05	0.000626096	0.873392	5.95439e-05	0.000113688	0.600456	0.000252655	0.00021438	0.238582	-0.000193965	0.000114038	0.0889657	-0.000103938	0.000103889	0.317081	-2.51356e-05	0.000260043	0.922997	-	-	-	-	-	-	-	-	-
rs7559547	T	C	0.825957	0.0353801	0.00202661	3.21013e-68	0.000359884	-0.000495411	0.000831856	0.551477	-0.000474845	0.00121281	0.695409	-8.49969e-05	0.000144894	0.557464	0.000160638	0.000384851	0.676385	0.000159963	0.000226632	0.480295	-0.000744043	0.00064391	0.247883	0.000121498	0.000116923	0.298746	-0.000183832	0.00022048	0.404406	-0.0001505	0.000117283	0.199416	-1.54397e-05	0.000106845	0.885101	9.60581e-06	0.000267443	0.971348	-	-	-	-	-	-	-	-	-
rs7568228	C	G	0.526946	-0.00868129	0.00154206	1.807e-08	3.7573e-05	-0.000744837	0.000632579	0.239013	-0.000735436	0.000922209	0.425178	-5.3727e-06	0.000110177	0.961107	0.000256064	0.000292638	0.381564	2.51384e-05	0.00017233	0.884021	0.0006556	0.000489624	0.180576	4.78235e-05	8.89078e-05	0.590646	-1.67528e-05	0.000167652	0.920403	-5.20419e-05	8.91813e-05	0.559522	5.21415e-05	8.12445e-05	0.521013	-0.0003611	0.000203361	0.0757896	-	-	-	-	-	-	-	-	-
rs757558	T	G	0.15566	-0.0171297	0.00213894	1.16468e-15	7.71301e-05	7.70916e-05	0.000877585	0.93	0.000675546	0.00127944	0.597498	-8.51072e-05	0.000152855	0.577675	-0.000114753	0.000405996	0.777449	0.000214392	0.000239083	0.369866	-0.000195836	0.000679288	0.77312	0.000127177	0.000123347	0.30252	0.000408071	0.000232593	0.0793554	-0.000107609	0.000123727	0.384447	9.0173e-07	0.000112716	0.993617	0.000447929	0.000282135	0.112369	-	-	-	-	-	-	-	-	-
rs757608	G	A	0.670016	-0.014713	0.00163399	2.18048e-19	9.57217e-05	0.000165544	0.000670419	0.804966	2.91993e-05	0.000977566	0.976171	0.000164214	0.00011679	0.159706	-2.58345e-05	0.000310204	0.933627	-0.000260833	0.000182673	0.15333	-0.000365074	0.000519015	0.481809	0.000117606	9.42444e-05	0.212074	-9.2834e-05	0.000177715	0.60141	2.108e-05	9.45344e-05	0.823545	2.43656e-05	8.61212e-05	0.777237	-0.000318243	0.000215568	0.139864	-	-	-	-	-	-	-	-	-
rs7577278	A	C	0.425249	-0.0088561	0.0015582	1.32021e-08	3.83388e-05	0.000707844	0.000639412	0.268284	0.000375327	0.000932164	0.687213	-8.28365e-05	0.000111366	0.456984	-4.96579e-05	0.000295797	0.866679	-0.000150336	0.000174189	0.388105	0.000448394	0.00049491	0.36493	0.000116277	8.98673e-05	0.19571	0.00010683	0.000169461	0.528427	6.63642e-05	9.01438e-05	0.461607	0.000157063	8.2121e-05	0.055803	0.000132153	0.000205556	0.520289	-	-	-	-	-	-	-	-	-
rs758142	A	G	0.512414	-0.00862553	0.00154396	2.31679e-08	3.7177e-05	-0.000716544	0.000633395	0.25794	0.000482387	0.000923411	0.601394	-6.12989e-06	0.00011032	0.955689	0.000136949	0.00029302	0.640234	8.81608e-05	0.000172554	0.609409	0.000477061	0.000490263	0.330519	-0.000104208	8.90235e-05	0.241773	0.000123943	0.00016787	0.460317	1.87612e-05	8.92975e-05	0.833591	-3.3249e-05	8.13503e-05	0.68275	-4.79672e-05	0.000203627	0.813771	-	-	-	-	-	-	-	-	-
rs7584391	A	G	0.185994	-0.0125697	0.00197726	2.05775e-10	4.78417e-05	-0.00114156	0.000811191	0.159348	-0.00119977	0.00118287	0.310447	4.87001e-05	0.000141319	0.730386	-0.000405458	0.000375353	0.280051	0.0003199	0.000221038	0.147824	-0.00138488	0.000628015	0.0274433	-2.65312e-05	0.000114038	0.816031	2.31263e-05	0.000215039	0.914357	-0.000193087	0.000114388	0.091412	-2.46156e-05	0.000104208	0.813266	-0.000135166	0.000260842	0.604326	-	-	-	-	-	-	-	-	-
rs76098726	C	T	0.07945	0.0203955	0.0028507	8.41026e-13	6.08471e-05	-0.000604252	0.00116969	0.605443	-0.00294084	0.00170568	0.0846836	-0.000216959	0.000203779	0.287024	-0.000695329	0.000541254	0.198911	-0.000671614	0.000318733	0.0351068	-0.00104141	0.000905595	0.250157	9.01544e-05	0.000164441	0.583523	-0.000282837	0.000310084	0.3617	-0.00020852	0.000164947	0.206172	0.000373298	0.000150266	0.0129832	0.000723188	0.00037613	0.0545171	-	-	-	-	-	-	-	-	-
rs76130193	T	C	0.0778323	0.0157695	0.00287199	4.00403e-08	3.56973e-05	-0.000961957	0.00117786	0.4141	0.00063532	0.00171738	0.71143	0.000407887	0.000205174	0.0468122	-0.000110989	0.000544963	0.838617	-5.62029e-05	0.000320919	0.860977	0.000674235	0.000911799	0.459631	-4.01067e-05	0.000165568	0.808597	-0.000112488	0.000312208	0.718624	0.000292348	0.000166076	0.0783539	0.000117593	0.000151297	0.43702	-0.000218168	0.000378708	0.564557	-	-	-	-	-	-	-	-	-
rs7613970	T	G	0.239025	-0.0110544	0.00186914	3.338e-09	4.44543e-05	8.16157e-05	0.000766793	0.915235	0.000492804	0.00111793	0.659346	0.000164316	0.00013356	0.218593	-2.33975e-05	0.000354746	0.947413	-0.000260678	0.000208903	0.21209	0.000803806	0.000593539	0.175654	3.91925e-05	0.000107777	0.716124	-0.000104139	0.000203233	0.608363	-0.000117167	0.000108108	0.278459	-9.16442e-05	9.84872e-05	0.352103	-0.00027414	0.000246521	0.266124	-	-	-	-	-	-	-	-	-
rs76179188	T	C	0.0776185	0.015791	0.00287461	3.94809e-08	3.57047e-05	0.000203769	0.00117963	0.862856	0.00277375	0.00171979	0.10678	0.00032117	0.000205464	0.11802	0.000694494	0.000545731	0.203162	-0.00019317	0.000321371	0.547786	0.00054834	0.000913086	0.54815	-0.000112561	0.000165801	0.497209	-5.35523e-05	0.000312649	0.863999	0.000306438	0.00016631	0.0653932	7.64056e-05	0.00015151	0.614055	0.000126977	0.000379242	0.737762	-	-	-	-	-	-	-	-	-
rs76193355	T	G	0.0699818	0.01737	0.00306861	1.5101e-08	3.92741e-05	-0.00109384	0.00125852	0.384764	-0.00202776	0.00183495	0.269128	0.000117997	0.000219222	0.590404	-0.000348861	0.000582273	0.549083	3.61281e-05	0.00034289	0.916087	-0.000808515	0.000974224	0.406592	1.42816e-05	0.000176903	0.935656	-3.62121e-05	0.000333583	0.913556	0.000105461	0.000177447	0.552295	-0.000178546	0.000161655	0.269381	-0.000458968	0.000404635	0.256679	-	-	-	-	-	-	-	-	-
rs7624087	C	T	0.548329	0.00889065	0.00154809	9.31025e-09	3.91526e-05	1.53403e-05	0.000635113	0.98073	-0.00145907	0.000925917	0.11507	-3.91802e-05	0.00011062	0.723199	-0.000150162	0.000293816	0.609299	0.00019901	0.000173022	0.250062	0.000331584	0.000491595	0.49999	-5.59449e-05	8.92654e-05	0.53084	-0.000220782	0.000168326	0.189644	5.80528e-05	8.954e-05	0.516762	-7.14566e-05	8.15712e-05	0.38103	2.79891e-05	0.00020418	0.890967	-	-	-	-	-	-	-	-	-
rs7631353	A	G	0.578391	-0.0102508	0.00155891	4.85217e-11	5.1248e-05	-0.000144827	0.00063962	0.82087	4.88497e-05	0.00093249	0.958221	1.96907e-06	0.000111405	0.985898	6.50497e-05	0.0002959	0.825999	-2.20249e-05	0.00017425	0.899417	-0.000611347	0.000495082	0.216891	4.02186e-05	8.98989e-05	0.654604	5.1195e-05	0.000169521	0.762653	0.000106122	9.01752e-05	0.239259	1.284e-05	8.21501e-05	0.875797	-0.000193485	0.000205628	0.346734	-	-	-	-	-	-	-	-	-
rs76364830	A	G	0.0628622	-0.0221458	0.00319924	4.45407e-12	5.77838e-05	-0.0030773	0.00131272	0.0190681	-0.0032684	0.00191425	0.087747	-0.000326262	0.000228696	0.153691	-0.000450023	0.000607437	0.458782	-0.000383681	0.000357708	0.283447	-0.00039583	0.00101633	0.696928	0.000246305	0.000184548	0.181994	-0.000186547	0.000347999	0.591921	-5.75307e-06	0.000185116	0.975207	-0.00028431	0.000168641	0.0918179	0.000699431	0.000422121	0.097532	-	-	-	-	-	-	-	-	-
rs76513770	C	T	0.129556	-0.0160374	0.00229541	2.81857e-12	5.80091e-05	0.000356947	0.00094224	0.704815	0.000302715	0.00137355	0.825568	-2.60281e-05	0.000164098	0.873974	0.000299412	0.000435858	0.492114	-0.000252995	0.000256668	0.324287	0.000639582	0.000729251	0.380465	-0.000100237	0.00013242	0.44907	-0.000604856	0.0002497	0.0154218	1.52658e-05	0.000132827	0.908501	0.000132661	0.000121006	0.272939	1.76002e-05	0.000302888	0.953663	-	-	-	-	-	-	-	-	-
rs76520574	T	C	0.0407049	-0.02646	0.00396739	2.57274e-11	5.46775e-05	0.00176673	0.00162764	0.27772	0.0020257	0.00237321	0.393345	0.000168189	0.000283528	0.553046	0.000295044	0.000753074	0.695217	0.000942844	0.000443469	0.0334985	-0.000647784	0.00126	0.607172	2.62417e-06	0.000228795	0.990849	0.000124453	0.000431434	0.772993	0.000296518	0.000229498	0.196349	-0.000335701	0.000209073	0.108349	-0.000260621	0.000523329	0.61848	-	-	-	-	-	-	-	-	-
rs7652177	G	C	0.50489	0.0150685	0.00153857	1.20411e-22	0.000113519	0.000266699	0.00063133	0.672704	-0.00124434	0.000920457	0.176417	5.16908e-05	0.000109968	0.638316	-0.000275282	0.000292082	0.345948	7.3501e-05	0.000172002	0.669142	-0.000181555	0.000488696	0.710258	-0.000144531	8.87387e-05	0.103373	-6.11956e-05	0.000167334	0.714582	0.000187388	8.90114e-05	0.0352735	-7.70897e-06	8.10902e-05	0.924262	0.00056193	0.000202973	0.00563188	-	-	-	-	-	-	-	-	-
rs7663887	A	C	0.156368	-0.0305525	0.00211672	3.26475e-47	0.000246277	4.9824e-06	0.000868775	0.995424	0.000648203	0.00126658	0.608809	0.000199249	0.000151318	0.187922	-1.29461e-05	0.000401915	0.974304	-0.000343884	0.00023668	0.146238	-0.000309413	0.00067246	0.64543	2.80376e-05	0.000122107	0.818392	0.00019917	0.000230256	0.387043	1.22065e-05	0.000122483	0.920616	-5.10534e-05	0.000111583	0.647283	-9.25758e-05	0.0002793	0.7403	-	-	-	-	-	-	-	-	-
rs76693355	C	T	0.116042	-0.0164119	0.00240431	8.74353e-12	5.52579e-05	-0.00025318	0.000986528	0.797459	0.00165624	0.00143825	0.249501	4.16523e-05	0.000171829	0.808466	-0.000147804	0.000456392	0.746049	-0.000175953	0.000268761	0.512672	-0.000747857	0.000763607	0.327395	6.99986e-05	0.000138658	0.61368	0.000110081	0.000261466	0.673745	-2.15753e-05	0.000139085	0.876724	4.59034e-05	0.000126707	0.717143	2.1226e-05	0.000317158	0.946641	-	-	-	-	-	-	-	-	-
rs76798800	T	G	0.267352	0.0224944	0.00174042	3.3304e-38	0.000198225	0.000448298	0.000714129	0.530165	0.00124714	0.00104113	0.230966	0.000161842	0.000124384	0.193208	0.000425013	0.000330374	0.198283	-0.00010721	0.000194551	0.581592	0.00308446	0.000552739	2.40253e-08	7.51563e-06	0.000100373	0.940312	-0.000218587	0.00018927	0.248136	-0.000208987	0.000100681	0.0379183	0.000136428	9.17208e-05	0.136901	0.000172704	0.000229585	0.451905	-	-	-	-	-	-	-	-	-
rs768023	A	G	0.628601	0.0197494	0.0015925	2.60834e-35	0.000182118	0.000583677	0.000653575	0.371829	0.00235144	0.0009528	0.0135904	-1.09769e-05	0.000113832	0.923178	0.000144259	0.000302348	0.633269	0.000274244	0.000178047	0.12349	0.000520067	0.00050587	0.30392	-7.4085e-05	9.18576e-05	0.419944	0.000214327	0.000173214	0.215958	0.000189191	9.21397e-05	0.0400434	7.03193e-05	8.394e-05	0.402182	-0.000359141	0.000210108	0.087393	-	-	-	-	-	-	-	-	-
rs7689420	C	T	0.831403	0.0289947	0.00205342	2.93258e-45	0.000235683	-0.000146989	0.000842698	0.86153	-0.000848361	0.00122868	0.489901	-0.000188699	0.00014679	0.198617	-6.55417e-05	0.000389887	0.866501	0.000108184	0.000229598	0.637504	0.000486893	0.000652336	0.455437	3.19912e-05	0.000118453	0.787104	3.11624e-05	0.000223366	0.889045	5.26909e-05	0.000118818	0.657434	4.99073e-06	0.000108243	0.963225	-0.00012254	0.000270942	0.651073	-	-	-	-	-	-	-	-	-
rs76895963	G	T	0.0209765	0.104718	0.0059216	5.95855e-70	0.0004504	0.00370615	0.00242789	0.126888	0.00233322	0.00353947	0.509767	-0.000528956	0.000422861	0.210972	0.000981707	0.00112316	0.382085	-0.000756152	0.000661405	0.252935	0.00395813	0.00187919	0.0351793	-0.0006597	0.000341229	0.0531998	-0.000466402	0.000643453	0.468549	-0.000604616	0.000342279	0.0773227	0.000444709	0.000311818	0.153817	0.000479943	0.000780508	0.538614	-	-	-	-	-	-	-	-	-
rs76929617	G	A	0.0394154	-0.0377318	0.00396385	1.75911e-21	0.000107807	4.92544e-05	0.00162643	0.975841	0.000534602	0.0023714	0.821639	0.000387359	0.000283311	0.171546	0.000249453	0.000752499	0.740267	-0.000296933	0.000443133	0.502809	-0.00120355	0.00125904	0.339108	-0.000189492	0.00022862	0.40719	-0.00044623	0.000431105	0.30063	0.000171295	0.000229323	0.455088	-6.10205e-05	0.000208914	0.770223	-0.000878106	0.000522928	0.0931121	-	-	-	-	-	-	-	-	-
rs7701233	C	T	0.42826	-0.00922966	0.00155497	2.93079e-09	4.17165e-05	0.000989137	0.000637986	0.121045	-0.000216504	0.000930128	0.815941	0.000168528	0.000111122	0.12937	-0.000149161	0.000295151	0.613299	-0.000227879	0.000173809	0.189828	5.0819e-05	0.00049383	0.918036	-9.91636e-05	8.96711e-05	0.268788	2.29522e-05	0.000169091	0.892028	0.000173368	8.99466e-05	0.0539242	2.58087e-05	8.19421e-05	0.75279	0.000120253	0.000205108	0.55768	-	-	-	-	-	-	-	-	-
rs7702240	G	A	0.768988	0.0105752	0.00182877	7.35843e-09	3.97339e-05	-0.000218889	0.000750442	0.770531	-0.000976728	0.00109409	0.372003	-9.4123e-05	0.000130712	0.471475	0.000355722	0.000347181	0.305551	7.5675e-05	0.000204449	0.711277	0.000348371	0.000580883	0.548689	-0.000130826	0.000105478	0.214861	-0.000292507	0.000198899	0.141391	-0.0001713	0.000105803	0.105436	6.10047e-05	9.6387e-05	0.52679	0.000182076	0.000241264	0.450446	-	-	-	-	-	-	-	-	-
rs7709645	C	G	0.493548	-0.0103929	0.00154032	1.50912e-11	5.39972e-05	-0.000351975	0.000632027	0.577597	0.000204762	0.00092143	0.824142	-6.76441e-05	0.000110084	0.538899	-0.000128156	0.000292391	0.661166	0.000126322	0.000172184	0.463163	-0.000735378	0.00048921	0.13279	7.0946e-05	8.88326e-05	0.424494	0.000218746	0.00016751	0.191598	-5.02789e-05	8.91058e-05	0.572577	5.59697e-05	8.11757e-05	0.490517	-9.22289e-05	0.00020319	0.649897	-	-	-	-	-	-	-	-	-
rs771656	A	G	0.505568	-0.0101873	0.0015422	3.9627e-11	5.18841e-05	0.000524986	0.00063269	0.406671	0.00263766	0.000922362	0.00424088	-0.000157917	0.000110196	0.151843	0.000407146	0.000292689	0.164211	0.000304289	0.000172359	0.077491	0.000373835	0.000489711	0.445238	0.000169005	8.89231e-05	0.0573578	-8.32654e-05	0.000167681	0.619494	-2.6234e-05	8.9197e-05	0.768672	6.02148e-05	8.12588e-05	0.458678	0.000283831	0.000203397	0.162879	-	-	-	-	-	-	-	-	-
rs77234976	G	C	0.144913	0.0132104	0.00218993	1.61769e-09	4.32493e-05	-0.000422359	0.000898656	0.638363	0.00232696	0.00131012	0.0757111	-0.000240907	0.000156521	0.123772	7.77487e-05	0.000415734	0.851648	-0.000176634	0.000244818	0.470608	-2.39143e-05	0.000695581	0.972574	7.99326e-05	0.000126306	0.526833	0.000266918	0.000238173	0.262419	-0.000274692	0.000126694	0.0301475	0.000206885	0.000115419	0.0730576	1.7803e-05	0.000288903	0.950863	-	-	-	-	-	-	-	-	-
rs7730885	G	A	0.371476	0.0155335	0.00160447	3.63887e-22	0.000112673	0.000178539	0.000658108	0.786167	0.000324651	0.000959544	0.735108	-2.26422e-05	0.000114637	0.843427	6.05531e-05	0.000304485	0.842364	1.75062e-05	0.000179306	0.922224	0.000748575	0.000509445	0.141728	-5.15431e-06	9.25071e-05	0.955566	-1.79271e-05	0.000174439	0.918146	-0.000195596	9.2791e-05	0.0350388	0.000198626	8.45329e-05	0.0187897	-0.000307853	0.000211594	0.14569	-	-	-	-	-	-	-	-	-
rs7731023	G	A	0.575587	0.00878364	0.00155592	1.65007e-08	3.76946e-05	-3.77345e-05	0.000638404	0.952866	0.000647188	0.000930711	0.486825	-7.15805e-05	0.000111192	0.519736	0.000154994	0.000295336	0.599718	4.13681e-05	0.000173918	0.81199	0.000170657	0.000494139	0.729823	-5.16698e-05	8.97274e-05	0.564715	-4.0869e-05	0.000169198	0.809132	7.18702e-05	9.00034e-05	0.424565	0.000110671	8.19933e-05	0.177093	0.000136112	0.000205236	0.507206	-	-	-	-	-	-	-	-	-
rs7781964	A	G	0.184215	0.0138356	0.00198768	3.39162e-12	5.75343e-05	0.000742082	0.000815359	0.362755	0.00128369	0.00118867	0.280169	0.000168113	0.00014201	0.236491	-0.000606765	0.000377191	0.107696	1.29663e-05	0.000222122	0.95345	0.000126961	0.000631096	0.840562	5.68935e-05	0.000114596	0.619564	1.87592e-05	0.000216093	0.930822	0.000257171	0.000114948	0.0252688	0.000222773	0.000104718	0.0333915	-0.000188043	0.00026212	0.473133	-	-	-	-	-	-	-	-	-
rs77848106	A	C	0.296115	-0.0103237	0.00169843	1.21555e-09	4.44286e-05	-2.26681e-05	0.000696975	0.974055	0.0006618	0.00101611	0.514849	-6.63389e-05	0.000121395	0.584743	0.000393852	0.000322435	0.221901	0.000240113	0.000189876	0.206025	-0.000475381	0.00053948	0.378219	-5.96878e-05	9.79606e-05	0.542323	-0.000278489	0.000184722	0.131655	3.08098e-05	9.8262e-05	0.753865	3.48043e-05	8.9517e-05	0.697423	-8.45131e-05	0.000224068	0.706043	-	-	-	-	-	-	-	-	-
rs77929895	C	T	0.0881109	-0.0157969	0.0027182	6.19625e-09	4.01001e-05	-5.42484e-05	0.0011157	0.96122	-0.00311285	0.00162631	0.0556142	0.00031544	0.000194297	0.104484	-0.000423355	0.000516069	0.41202	0.000279617	0.000303904	0.357529	-0.00192393	0.000863452	0.0258685	-5.37239e-06	0.000156789	0.972666	0.000264239	0.000295655	0.371461	0.000118012	0.000157272	0.453033	-7.97409e-05	0.000143275	0.57783	0.000103751	0.000358629	0.772352	-	-	-	-	-	-	-	-	-
rs78027553	T	G	0.203746	0.0145868	0.00192093	3.11875e-14	6.90384e-05	-0.00131703	0.000788075	0.0946841	0.000381268	0.00114891	0.740002	-0.000117433	0.000137261	0.39225	0.000245933	0.000364575	0.499946	-0.000202171	0.000214692	0.346358	-0.000380782	0.000609986	0.532466	2.06507e-06	0.000110763	0.985125	-0.000148676	0.000208864	0.476569	0.000166388	0.000111104	0.134241	0.000189668	0.000101216	0.060945	1.80337e-06	0.000253352	0.994321	-	-	-	-	-	-	-	-	-
rs7815955	T	A	0.202276	-0.015616	0.00191505	3.52191e-16	7.86985e-05	0.000489878	0.000785608	0.532913	-0.00124685	0.00114537	0.276328	9.09235e-05	0.000136837	0.506394	2.21404e-05	0.000363452	0.951425	0.000139639	0.00021403	0.514125	0.000559599	0.000608105	0.357451	-3.81461e-05	0.000110422	0.729751	5.91012e-05	0.000208221	0.776534	-4.22068e-05	0.000110762	0.703159	5.33523e-06	0.000100904	0.957832	-0.000157888	0.000252571	0.531892	-	-	-	-	-	-	-	-	-
rs7817995	T	C	0.398633	0.00879997	0.00157187	2.16501e-08	3.71283e-05	-0.000528103	0.000644771	0.412755	0.000415506	0.000940149	0.65852	1.30623e-05	0.00011232	0.907418	8.92998e-06	0.000298331	0.97612	8.26052e-05	0.000175682	0.638214	0.000721732	0.000499149	0.148199	-9.54357e-05	9.06372e-05	0.292368	-0.000112739	0.000170913	0.509493	0.000109702	9.09159e-05	0.227574	9.94874e-05	8.28248e-05	0.229682	-0.000127266	0.000207317	0.5393	-	-	-	-	-	-	-	-	-
rs7821041	T	C	0.523453	0.00867656	0.00154702	2.04147e-08	3.75585e-05	-0.000376242	0.000634803	0.553389	0.00118292	0.000925489	0.201194	-5.38336e-06	0.000110569	0.961168	-0.000283535	0.000293679	0.334316	8.94979e-05	0.000172943	0.604807	5.89126e-05	0.000491367	0.904566	-6.26683e-05	8.92241e-05	0.482449	-0.000186925	0.000168248	0.266565	-8.55648e-05	8.94985e-05	0.339049	2.2597e-05	8.15335e-05	0.781665	-0.000435538	0.000204084	0.032834	-	-	-	-	-	-	-	-	-
rs78378222	G	T	0.0126166	0.0858776	0.00703669	2.99675e-34	0.000183746	0.00785334	0.00289131	0.00660423	0.0480851	0.00421421	3.76211e-30	-0.00080495	0.000503562	0.10993	0.000435429	0.00133751	0.744763	-0.000724133	0.000787633	0.357898	0.0192692	0.00223761	7.23815e-18	0.000891813	0.000406351	0.0281869	0.00181226	0.000766249	0.0180256	0.00200321	0.00040759	8.89342e-07	-7.01547e-05	0.000371329	0.850149	0.00182951	0.000929461	0.0490285	-	-	-	-	-	-	-	-	-
rs78414776	T	C	0.0115818	-0.0462387	0.00719231	1.28685e-10	4.89506e-05	-0.00318128	0.00294748	0.280446	0.00357804	0.0042989	0.405232	0.00116369	0.000513588	0.0234642	0.000551542	0.00136414	0.685982	0.00128384	0.000803315	0.110004	-0.0030485	0.0022824	0.181661	-0.000478748	0.000414445	0.248029	-0.000458449	0.000781513	0.557461	-0.000242428	0.000415721	0.559791	0.00121345	0.000378718	0.00135491	-0.000974815	0.000947974	0.303802	-	-	-	-	-	-	-	-	-
rs784257	C	T	0.812741	0.0109743	0.00198248	3.10275e-08	3.66588e-05	0.00066613	0.000813352	0.41279	0.00096556	0.00118598	0.415563	0.000183802	0.00014169	0.194557	0.000231514	0.00037634	0.538442	0.000117533	0.00022162	0.59588	-0.000983609	0.000629667	0.118263	0.000169582	0.000114337	0.13803	-4.40651e-05	0.000215604	0.838057	0.00012022	0.000114689	0.294537	-0.000238813	0.000104482	0.0222725	-0.000127635	0.000261528	0.625523	-	-	-	-	-	-	-	-	-
rs78444492	T	C	0.0464126	0.0268784	0.003689	3.19693e-13	6.39489e-05	0.00241608	0.00151339	0.110384	0.00243541	0.00220689	0.269789	-0.00013374	0.000263658	0.611982	0.000832602	0.000700297	0.234469	-0.000199813	0.000412393	0.628016	0.000156607	0.0011717	0.893673	6.04006e-05	0.000212761	0.776495	0.000360094	0.000401199	0.369429	-1.07947e-05	0.000213415	0.95966	-4.19445e-05	0.000194422	0.829191	0.000387947	0.000486654	0.425352	-	-	-	-	-	-	-	-	-
rs78818722	T	C	0.0669851	0.0214191	0.00307397	3.22283e-12	5.73455e-05	0.0018146	0.00126131	0.150248	0.00103039	0.00183883	0.575243	0.000338814	0.000219685	0.123009	0.000958157	0.000583502	0.100574	-0.000126038	0.000343615	0.713769	0.000392048	0.000976285	0.688	8.08489e-05	0.000177277	0.648347	0.000362711	0.000334288	0.277911	-0.000154721	0.000177822	0.384253	-0.000226754	0.000161996	0.16159	-0.000300446	0.000405491	0.458728	-	-	-	-	-	-	-	-	-
rs78855927	T	C	0.052839	0.0192652	0.00347677	3.00762e-08	3.71497e-05	-0.000418363	0.00142683	0.76936	0.00156645	0.00208022	0.451436	0.00033377	0.000248524	0.17927	-0.000297874	0.000660102	0.651806	0.000331578	0.000388722	0.393662	0.00137664	0.00110444	0.212599	0.000299975	0.000200548	0.134713	0.000506575	0.00037817	0.180395	-0.000158224	0.000201165	0.431555	-0.000668252	0.000183259	0.000265889	-0.0001426	0.000458721	0.755904	-	-	-	-	-	-	-	-	-
rs78924007	G	C	0.0821658	0.0160411	0.00281816	1.2561e-08	3.88109e-05	0.000493394	0.00115583	0.669472	0.00215711	0.00168532	0.200567	-0.000221625	0.000201346	0.271021	0.000590025	0.000534791	0.269906	4.83356e-05	0.000314929	0.878019	0.000845038	0.000894782	0.344962	2.26035e-05	0.000162478	0.889357	0.000217115	0.000306381	0.478547	3.66197e-05	0.000162977	0.822219	0.000109771	0.000148473	0.459705	-0.000392484	0.000371639	0.290929	-	-	-	-	-	-	-	-	-
rs79057767	G	A	0.0322463	0.0241246	0.00436407	3.24105e-08	3.63241e-05	0.00136779	0.00178955	0.444679	0.00118042	0.00260919	0.650974	0.000235516	0.000311721	0.44993	6.54096e-05	0.000827958	0.937032	-0.000312155	0.000487569	0.522026	0.000740613	0.00138529	0.592908	0.000178606	0.000251545	0.477684	-0.000172192	0.000474335	0.716592	-0.000292848	0.000252319	0.245794	0.000193105	0.000229864	0.400861	0.000348212	0.000575368	0.545047	-	-	-	-	-	-	-	-	-
rs79281969	G	A	0.0369108	-0.0235459	0.00411372	1.0428e-08	3.94167e-05	0.000458607	0.00168661	0.785691	0.00535654	0.00245927	0.0293989	-0.000279477	0.000293811	0.341497	-0.000473981	0.000780387	0.543608	-0.00023868	0.000459556	0.603502	0.000745374	0.0013057	0.568093	-0.00012178	0.000237093	0.607506	0.000157744	0.000447082	0.724216	-4.38737e-05	0.000237822	0.853636	5.39484e-05	0.000216657	0.803358	-0.000432186	0.000542309	0.425488	-	-	-	-	-	-	-	-	-
rs7930275	T	C	0.221603	0.0103848	0.00188493	3.60328e-08	3.72051e-05	-0.00173595	0.00077341	0.024798	-0.000340577	0.00112753	0.762609	-0.000247793	0.000134705	0.0658395	-0.000288629	0.00035779	0.41984	0.00014873	0.000210696	0.480251	0.000729488	0.000598632	0.223	7.26071e-05	0.000108702	0.504168	-0.000280225	0.000204977	0.171593	-1.41158e-05	0.000109036	0.896994	0.000184444	9.9332e-05	0.0633338	-0.000118685	0.000248637	0.633119	-	-	-	-	-	-	-	-	-
rs7932192	C	T	0.573896	-0.00924751	0.0015595	3.03572e-09	4.18243e-05	-0.000317424	0.000639754	0.619777	-0.000109843	0.000932707	0.906252	-9.01217e-05	0.000111431	0.418649	0.000329909	0.000295969	0.264991	-6.83285e-05	0.000174291	0.695031	-0.000114406	0.000495199	0.817292	0.000111901	8.99196e-05	0.213332	-0.000143286	0.00016956	0.398086	4.30529e-05	9.01963e-05	0.633132	0.000106946	8.21691e-05	0.193076	-0.00036569	0.000205675	0.0754058	-	-	-	-	-	-	-	-	-
rs7948120	T	C	0.260087	-0.0112124	0.00176403	2.07113e-10	4.83868e-05	0.000742625	0.000723714	0.304831	-0.000777951	0.00105505	0.460904	0.000165101	0.000126047	0.190252	-0.000351218	0.000334791	0.294149	-0.000303507	0.000197152	0.123695	-0.000373681	0.000560154	0.504706	-1.5891e-05	0.000101715	0.875851	7.58393e-05	0.000191801	0.692544	0.000114132	0.000102027	0.263295	2.80634e-05	9.29474e-05	0.762707	0.000374945	0.000232654	0.10705	-	-	-	-	-	-	-	-	-
rs7952436	T	C	0.0831804	-0.0348447	0.0027877	7.65141e-36	0.000185186	4.93378e-05	0.00114413	0.965604	0.00308618	0.00166806	0.0642909	0.000301443	0.000199284	0.130374	-0.000377057	0.000529316	0.47625	-0.000279553	0.000311704	0.369797	0.000373105	0.00088562	0.673542	-0.000174796	0.000160814	0.277062	0.00043301	0.000303243	0.153313	3.40328e-05	0.000161309	0.832904	-4.54937e-05	0.000146953	0.75688	0.000321477	0.000367834	0.382134	-	-	-	-	-	-	-	-	-
rs7956581	T	C	0.160936	0.0121715	0.00210165	6.98653e-09	4.00098e-05	0.00067197	0.000862188	0.435758	-0.00189078	0.00125704	0.132542	-0.000163087	0.000150179	0.2775	7.65827e-06	0.000398888	0.984682	-0.000209869	0.000234898	0.371617	-4.78345e-05	0.000667396	0.942862	-1.14007e-05	0.000121188	0.92505	-4.84653e-05	0.000228522	0.832044	-0.000222777	0.00012156	0.0668561	-2.84327e-05	0.000110742	0.797375	0.000596178	0.000277195	0.0314965	-	-	-	-	-	-	-	-	-
rs7971536	A	T	0.495948	-0.0113872	0.00154123	1.48976e-13	6.48299e-05	-0.000648412	0.000632392	0.305207	-0.0016141	0.000921987	0.0800032	-3.99819e-05	0.000110151	0.716624	3.08312e-05	0.000292569	0.916074	-0.000249104	0.000172288	0.148217	0.000498038	0.000489509	0.308952	-6.49537e-05	8.88867e-05	0.464934	0.000206065	0.000167612	0.218916	-1.80011e-05	8.91601e-05	0.839998	-2.96145e-05	8.12252e-05	0.715412	-0.000116276	0.000203313	0.567386	-	-	-	-	-	-	-	-	-
rs79723785	C	T	0.0161511	-0.0375195	0.00630085	2.60841e-09	4.47378e-05	0.00173825	0.00258303	0.500979	-0.00347393	0.00376634	0.35634	-0.000410476	0.000449966	0.361644	-0.000668798	0.00119515	0.575756	-0.000415438	0.0007038	0.555004	-0.00143542	0.00199965	0.472858	0.000165902	0.000363103	0.647742	-0.000855558	0.000684696	0.211467	-1.00616e-05	0.00036422	0.977961	-3.66805e-05	0.000331806	0.911975	-2.20755e-05	0.000830537	0.978795	-	-	-	-	-	-	-	-	-
rs7976889	G	A	0.389827	0.0087375	0.00157884	3.12988e-08	3.63186e-05	0.000249893	0.000647831	0.69969	0.00118678	0.000944442	0.208902	0.000189634	0.000112833	0.0928292	0.000501285	0.000299693	0.0943947	7.89353e-05	0.000176484	0.654684	0.00113962	0.000501427	0.0230415	0.000101926	9.10512e-05	0.262956	-6.88303e-05	0.000171694	0.688501	-0.000183378	9.13309e-05	0.0446609	-0.000151229	8.32029e-05	0.0691266	0.000167303	0.000208264	0.421789	-	-	-	-	-	-	-	-	-
rs7977788	A	G	0.225466	0.0247935	0.00184218	2.79798e-41	0.000214698	-0.000103437	0.000755807	0.891144	-0.000603016	0.00110198	0.584234	-0.000111407	0.000131654	0.397435	0.00055719	0.000349683	0.111069	-0.000230849	0.000205923	0.262268	-0.000733795	0.00058507	0.209771	-4.23896e-06	0.000106239	0.968173	0.00022625	0.000200333	0.258742	-4.48234e-05	0.000106566	0.674035	-5.59298e-05	9.7082e-05	0.564542	0.000214791	0.000243004	0.376752	-	-	-	-	-	-	-	-	-
rs8007058	A	G	0.225391	0.0112165	0.00184312	1.16176e-09	4.39303e-05	0.000681814	0.000756261	0.367292	0.00466375	0.00110264	2.34147e-05	-0.000103783	0.000131736	0.430808	0.000220447	0.000349902	0.52868	0.00012839	0.000206051	0.53322	0.000962719	0.000585434	0.100083	4.66482e-06	0.000106305	0.964999	0.000150272	0.000200458	0.453471	8.70333e-05	0.000106632	0.414386	-2.08786e-05	9.71425e-05	0.829824	-8.56408e-05	0.000243155	0.724684	-	-	-	-	-	-	-	-	-
rs8007644	A	G	0.390575	0.00991516	0.00159059	4.56206e-10	4.68009e-05	-0.000530267	0.000652462	0.416381	-0.00113835	0.000951263	0.231437	-7.66398e-05	0.000113648	0.500082	0.000255595	0.000301858	0.397142	-0.000136348	0.000177759	0.443058	0.000298532	0.000505051	0.554458	-1.7791e-06	9.1709e-05	0.984522	-9.62995e-05	0.000172934	0.577625	4.25573e-06	9.1991e-05	0.963101	0.000115045	8.3804e-05	0.16982	-0.000331047	0.000209768	0.11453	-	-	-	-	-	-	-	-	-
rs8019890	A	C	0.531321	0.0101638	0.001565	8.34644e-11	5.14487e-05	-0.000259683	0.000641997	0.685851	0.000608848	0.000936042	0.515402	6.60044e-05	0.000111829	0.55504	0.000138767	0.000297028	0.640367	-0.000430632	0.000174913	0.0138176	0.000377437	0.000496969	0.447568	-6.79587e-05	9.02413e-05	0.451404	-3.46345e-05	0.000170167	0.838719	-1.98531e-05	9.05189e-05	0.826396	4.16468e-06	8.24631e-05	0.959721	0.000157882	0.000206412	0.444338	-	-	-	-	-	-	-	-	-
rs8035410	G	C	0.167189	-0.0134783	0.00212199	2.13157e-10	5.05888e-05	0.000836072	0.000870472	0.336814	0.000772173	0.00126922	0.542933	0.000143219	0.000151634	0.344913	0.000262629	0.000402752	0.514346	0.000287785	0.000237173	0.22498	-4.4403e-05	0.000673862	0.947463	2.26692e-05	0.000122362	0.853022	0.000137981	0.000230736	0.549837	-0.00020744	0.000122738	0.091009	8.1145e-05	0.000111815	0.468019	-0.000179046	0.000279882	0.522356	-	-	-	-	-	-	-	-	-
rs803930	A	G	0.677668	-0.0130242	0.00164444	2.37897e-15	7.41059e-05	0.000848283	0.000674738	0.208681	0.00218733	0.000983677	0.0261746	-0.000147483	0.000117521	0.209498	0.000200837	0.000312145	0.519961	0.000206725	0.000183817	0.260747	-0.00100854	0.000522261	0.0534713	0.000142145	9.48341e-05	0.133905	-0.000314594	0.000178827	0.0785429	-6.72001e-05	9.5126e-05	0.47992	-1.51764e-05	8.66602e-05	0.860982	-6.75016e-07	0.000216918	0.997517	-	-	-	-	-	-	-	-	-
rs8059189	A	G	0.402945	-0.0112737	0.00161062	2.57193e-12	6.11537e-05	-0.00185431	0.00066079	0.00501316	-0.00186115	0.000963389	0.0533755	5.21295e-05	0.000115097	0.650608	-2.0495e-05	0.000305707	0.946549	2.76711e-05	0.000180025	0.877841	-9.3792e-05	0.000511491	0.854508	6.45656e-05	9.28782e-05	0.486953	-0.000169444	0.000175139	0.333301	-0.000281472	9.31628e-05	0.00251713	4.54347e-05	8.48727e-05	0.592423	-0.000389426	0.000212442	0.0667901	-	-	-	-	-	-	-	-	-
rs8067165	G	C	0.604779	0.00913123	0.00158964	9.24274e-09	3.98589e-05	0.000623731	0.000652197	0.338894	0.00103162	0.000950904	0.277972	0.000104664	0.000113605	0.356895	-0.000147698	0.000301744	0.624501	0.000199401	0.000177691	0.261788	0.000227993	0.000504861	0.651561	0.000105815	9.16741e-05	0.248396	6.75545e-05	0.000172869	0.695956	-5.89708e-05	9.19562e-05	0.521333	3.14997e-05	8.37725e-05	0.706906	-0.000336631	0.000209689	0.10841	-	-	-	-	-	-	-	-	-
rs8082452	G	T	0.461554	-0.00920953	0.00158097	5.70762e-09	4.2157e-05	-0.000971413	0.000648584	0.134201	-0.00294502	0.000945623	0.00184351	1.56398e-05	0.000112975	0.889897	2.97299e-05	0.000300072	0.921078	9.17592e-05	0.000176707	0.60357	-0.00083205	0.000502061	0.0974659	4.61375e-05	9.11662e-05	0.6128	7.98257e-05	0.000171911	0.642401	-5.5528e-06	9.14467e-05	0.951581	-1.63849e-06	8.33083e-05	0.984308	9.976e-05	0.000208527	0.632364	-	-	-	-	-	-	-	-	-
rs8126213	A	G	0.137728	-0.0125764	0.00223248	1.76836e-08	3.75672e-05	-0.00156941	0.000915642	0.0865299	-0.00156467	0.00133499	0.241178	-6.69145e-05	0.000159492	0.674816	0.000434559	0.000423623	0.304979	0.000253394	0.000249464	0.309746	0.000543372	0.000708781	0.443303	0.000323901	0.000128702	0.0118472	0.000152845	0.000242693	0.528834	-0.00019426	0.000129098	0.132391	0.000209323	0.000117609	0.0751061	-0.000308739	0.000294386	0.294291	-	-	-	-	-	-	-	-	-
rs8132491	A	G	0.312766	-0.0100019	0.00170192	4.18593e-09	4.3005e-05	0.000746634	0.000698155	0.284872	0.00126633	0.00101782	0.213444	-2.88461e-05	0.0001216	0.812485	0.000396758	0.000322979	0.219285	0.0001024	0.000190197	0.590308	-0.000675192	0.000540389	0.211499	4.36456e-06	9.81258e-05	0.964522	0.000360191	0.000185033	0.0515798	0.000186683	9.84271e-05	0.0578737	4.0546e-05	8.96679e-05	0.65114	0.000103319	0.000224446	0.64528	-	-	-	-	-	-	-	-	-
rs817300	A	G	0.0749243	-0.0258061	0.002918	9.29436e-19	9.23155e-05	-0.00145789	0.00119743	0.223407	-0.00120297	0.00174543	0.49069	0.000146835	0.000208527	0.481337	-0.000394979	0.000553865	0.475764	-0.000193369	0.000326161	0.553272	0.000898505	0.000926694	0.332256	-7.23114e-05	0.000168272	0.667393	-0.000187548	0.000317308	0.554481	-0.000124749	0.00016879	0.45986	-9.55791e-06	0.000153768	0.950437	-0.00023641	0.000384894	0.53907	-	-	-	-	-	-	-	-	-
rs822549	C	T	0.267829	0.0123256	0.00174077	1.4386e-12	5.95822e-05	0.000548088	0.000714106	0.442775	-0.00136378	0.00104117	0.190246	1.62255e-05	0.000124389	0.896217	-0.000826845	0.000330385	0.0123265	-3.33465e-05	0.00019456	0.863914	9.05661e-05	0.000552786	0.869861	-0.000216871	0.000100376	0.0307281	-5.18019e-05	0.000189279	0.78433	-5.91046e-05	0.000100685	0.557189	3.71207e-05	9.17248e-05	0.685701	9.79344e-05	0.000229595	0.669705	-	-	-	-	-	-	-	-	-
rs836511	G	A	0.198404	0.0128421	0.0019302	2.87123e-11	5.24576e-05	0.000448243	0.000792073	0.571455	-0.00169353	0.00115467	0.142464	-8.97149e-05	0.000137949	0.515468	-0.00079828	0.000366402	0.0293546	-0.000195932	0.000215769	0.363844	0.000943362	0.000613044	0.12385	-0.000182021	0.000111319	0.102021	-3.43508e-05	0.000209912	0.870012	-2.43505e-06	0.000111661	0.982602	6.26513e-05	0.000101724	0.537964	0.000259912	0.000254623	0.307363	-	-	-	-	-	-	-	-	-
rs847151	A	G	0.344676	0.0104239	0.0016195	1.22397e-10	4.9086e-05	0.000568999	0.00066462	0.391928	0.00163049	0.000968971	0.0924332	3.54339e-05	0.000115764	0.759538	0.00063616	0.000307476	0.0385494	0.000133126	0.000181068	0.462202	0.000420578	0.000514454	0.41363	-8.08265e-05	9.34162e-05	0.386913	-2.01052e-05	0.000176154	0.909131	-1.25623e-05	9.37037e-05	0.893352	6.04094e-05	8.53643e-05	0.479154	0.000381335	0.000213673	0.0743166	-	-	-	-	-	-	-	-	-
rs852953	T	C	0.324144	0.00911304	0.00166091	4.09585e-08	3.63872e-05	0.000165898	0.000681463	0.807661	0.00186489	0.000993564	0.0605225	0.00014863	0.000118702	0.210524	0.000210861	0.000315282	0.503623	1.32244e-05	0.000185664	0.943217	0.000218507	0.000527512	0.678712	-5.98482e-05	9.57873e-05	0.532101	-0.000214217	0.000180624	0.23563	-5.1553e-05	9.60819e-05	0.591577	9.88743e-05	8.75309e-05	0.258648	5.41221e-05	0.000219097	0.80489	-	-	-	-	-	-	-	-	-
rs864200	T	A	0.582447	-0.0099072	0.00157217	2.94928e-10	4.77419e-05	-0.000499533	0.000644979	0.438639	-0.000649361	0.000940452	0.489894	3.62571e-06	0.000112356	0.974257	-0.000501439	0.000298426	0.0929039	-1.18284e-05	0.000175738	0.946337	0.000602578	0.00049931	0.227501	-1.78067e-05	9.06665e-05	0.844299	-0.000294701	0.000170968	0.0847586	-0.000111245	9.09452e-05	0.22125	-5.60165e-05	8.28515e-05	0.498973	-0.000188367	0.000207384	0.363721	-	-	-	-	-	-	-	-	-
rs868554	G	C	0.240382	0.013968	0.00181483	1.40118e-14	7.12518e-05	0.000226783	0.000744688	0.760721	-0.00190542	0.00108565	0.0792451	-0.000114528	0.000129704	0.377237	0.000449871	0.000344503	0.191603	-0.000247794	0.000202872	0.221923	6.53856e-05	0.000576404	0.909684	2.5139e-05	0.000104665	0.810187	0.000132943	0.000197365	0.500575	-8.922e-05	0.000104987	0.395427	8.46487e-06	9.56438e-05	0.929476	0.000113004	0.000239404	0.636912	-	-	-	-	-	-	-	-	-
rs877041	A	G	0.395502	0.00949069	0.0015747	1.67214e-09	4.30694e-05	-0.000212671	0.000645968	0.741984	0.000204777	0.000941752	0.827863	0.000124045	0.000112511	0.270238	-2.02022e-06	0.00029884	0.994606	1.29237e-05	0.000175981	0.941458	0.000141952	0.000500001	0.776484	9.94261e-05	9.07916e-05	0.273473	-0.000149333	0.000171204	0.383074	6.30404e-05	9.1071e-05	0.488805	4.67144e-05	8.2966e-05	0.573398	-9.0888e-05	0.000207671	0.661637	-	-	-	-	-	-	-	-	-
rs879620	T	C	0.615623	0.0179623	0.00158809	1.17608e-29	0.000152695	0.00123903	0.000651673	0.0572635	0.00124884	0.000950057	0.188682	0.000101306	0.000113504	0.372108	0.000377514	0.000301475	0.21049	1.01986e-05	0.000177534	0.95419	0.00155254	0.000504405	0.00208441	0.000131493	9.15924e-05	0.151108	4.15585e-05	0.000172715	0.80985	-8.67195e-05	9.18743e-05	0.345225	1.19107e-06	8.36979e-05	0.988646	8.55721e-05	0.000209503	0.682941	-	-	-	-	-	-	-	-	-
rs892020	T	G	0.507763	0.00896412	0.00153904	5.73433e-09	4.0168e-05	0.000135666	0.000631419	0.829878	0.000211151	0.000920548	0.818577	0.000105145	0.000109978	0.339046	0.00040883	0.00029211	0.161641	-2.56996e-05	0.000172019	0.881238	-0.000902393	0.000488741	0.0648403	-4.56035e-05	8.87475e-05	0.607352	0.000103573	0.00016735	0.535981	1.67976e-05	8.90205e-05	0.850333	3.37681e-05	8.1098e-05	0.677127	-0.000124608	0.000202995	0.539318	-	-	-	-	-	-	-	-	-
rs893902	C	T	0.724735	-0.0128427	0.00173106	1.18265e-13	6.58071e-05	0.000159982	0.000710025	0.821732	0.00292644	0.00103517	0.00469862	1.64248e-05	0.000123673	0.894346	0.000728954	0.000328484	0.0264775	0.000238898	0.000193439	0.21683	0.000284112	0.000549604	0.605199	0.000148955	9.97987e-05	0.135554	-0.000269581	0.000188189	0.152001	1.66286e-05	0.000100106	0.868071	0.000150305	9.11966e-05	0.0993234	0.000153408	0.000228273	0.501561	-	-	-	-	-	-	-	-	-
rs9257157	T	C	0.183354	-0.0181637	0.00198983	6.99668e-20	9.88013e-05	0.00145557	0.00081661	0.0746763	0.00248483	0.00119055	0.0368772	-5.26075e-05	0.000142236	0.711487	-3.97572e-05	0.000377791	0.916189	0.000140621	0.000222474	0.527338	-0.00069431	0.000632097	0.27202	0.000125244	0.000114778	0.275193	9.16574e-05	0.000216436	0.671941	5.74445e-05	0.000115131	0.617817	-0.000124941	0.000104885	0.233569	-0.000198909	0.000262536	0.448665	-	-	-	-	-	-	-	-	-
rs9295	A	G	0.295297	0.0119771	0.00169154	1.43787e-12	5.97033e-05	0.000434436	0.000694014	0.531331	0.00110732	0.00101178	0.273765	-0.000109204	0.000120878	0.3663	0.000207655	0.000321061	0.517776	-9.1295e-06	0.000189067	0.961487	0.000614629	0.000537179	0.25255	-7.2872e-05	9.75429e-05	0.455018	0.000202206	0.000183935	0.271623	-0.00011501	9.78428e-05	0.239813	2.10836e-05	8.91353e-05	0.813018	0.000119978	0.000223113	0.590752	-	-	-	-	-	-	-	-	-
rs9317002	A	C	0.513542	0.0112903	0.00155144	3.41274e-13	6.36887e-05	-0.000533545	0.000636516	0.401904	-0.000810188	0.000927999	0.382637	9.5609e-05	0.000110868	0.388487	-0.000393932	0.000294475	0.180981	-0.000109169	0.000173411	0.528998	-0.00034281	0.000492699	0.486568	5.47508e-06	8.9466e-05	0.951202	-6.01289e-05	0.000168705	0.72153	-0.000126661	8.9741e-05	0.158126	-8.52138e-05	8.17545e-05	0.297267	0.000188199	0.000204638	0.357748	-	-	-	-	-	-	-	-	-
rs9321853	C	T	0.507772	-0.00878048	0.00154613	1.35601e-08	3.85391e-05	-0.000113667	0.000634352	0.857792	0.000902679	0.000924856	0.329055	-6.6376e-05	0.000110493	0.548023	0.000226766	0.000293478	0.43971	6.2961e-05	0.000172824	0.715629	-9.22967e-05	0.000491031	0.850904	2.69316e-05	8.9163e-05	0.762615	-0.000220331	0.000168133	0.190041	6.96611e-05	8.94372e-05	0.436049	-3.50585e-05	8.14777e-05	0.66699	0.000238941	0.000203945	0.24136	-	-	-	-	-	-	-	-	-
rs9327336	C	T	0.345008	0.00964392	0.00161925	2.5903e-09	4.20342e-05	-0.000108217	0.000664343	0.870602	0.000701631	0.000968532	0.468804	-1.72194e-07	0.000115711	0.998813	-0.000169195	0.000307337	0.581964	-5.26853e-05	0.000180986	0.770973	-0.000178905	0.000514219	0.727904	3.55043e-05	9.33736e-05	0.703768	0.000216345	0.000176073	0.219175	4.53245e-05	9.36608e-05	0.628442	-5.85265e-05	8.53253e-05	0.492763	-0.000321992	0.000213576	0.131651	-	-	-	-	-	-	-	-	-
rs9328930	T	C	0.374335	0.0104332	0.0015916	5.56572e-11	5.09879e-05	-0.000417717	0.000653002	0.522376	6.18408e-05	0.000952001	0.948207	-2.54223e-05	0.000113736	0.82313	0.000557449	0.00030209	0.0649941	0.000214688	0.000177896	0.227504	-0.000482336	0.000505442	0.339939	2.67442e-05	9.17799e-05	0.77075	0.00014469	0.000173068	0.403136	0.000177343	9.20617e-05	0.0540617	3.40775e-05	8.3869e-05	0.684509	-1.39153e-05	0.000209931	0.947151	-	-	-	-	-	-	-	-	-
rs9341808	A	C	0.479327	-0.0133504	0.001545	5.59267e-18	8.89642e-05	-0.000569444	0.000633829	0.368963	0.000452771	0.000924086	0.624158	9.77986e-05	0.000110401	0.375699	0.000224735	0.000293234	0.443436	-4.58812e-05	0.00017268	0.79047	-0.00034421	0.000490621	0.482942	2.79831e-05	8.90887e-05	0.753442	7.95821e-06	0.000167993	0.962217	7.04986e-05	8.93626e-05	0.430168	-8.65347e-05	8.14096e-05	0.287804	-0.000126292	0.000203775	0.535415	-	-	-	-	-	-	-	-	-
rs9357471	T	C	0.380267	0.00975694	0.00158547	7.56404e-10	4.48694e-05	-0.000215199	0.0006505	0.74078	-0.0005165	0.00094835	0.586009	-5.52508e-05	0.0001133	0.625797	0.000146282	0.000300933	0.6269	-1.2645e-06	0.000177214	0.994307	-0.000124918	0.000503504	0.80406	0.000116933	9.14278e-05	0.20091	7.7295e-05	0.000172404	0.653911	-2.23134e-06	9.17092e-05	0.980589	-7.45905e-05	8.35473e-05	0.371968	-0.000305512	0.000209125	0.144042	-	-	-	-	-	-	-	-	-
rs9362662	G	A	0.524086	-0.00942598	0.00154646	1.09405e-09	4.43215e-05	0.00157982	0.000634513	0.0127812	0.000736418	0.000925071	0.425994	-9.01254e-06	0.000110519	0.935006	4.82051e-05	0.000293547	0.869561	0.000177355	0.000172864	0.304902	-5.17082e-05	0.000491145	0.916153	9.15515e-06	8.91837e-05	0.918237	4.37178e-05	0.000168172	0.794896	-6.88962e-05	8.9458e-05	0.441211	-2.66207e-06	8.14966e-05	0.973942	-0.000442756	0.000203991	0.0299721	-	-	-	-	-	-	-	-	-
rs9379084	A	G	0.115315	-0.014728	0.0024826	2.98667e-09	4.4258e-05	-0.000141943	0.00101827	0.889137	-0.000973108	0.00148452	0.512145	-3.17741e-05	0.000177357	0.857817	-0.00033886	0.000471073	0.471935	0.000149128	0.000277407	0.590868	-6.57176e-05	0.000788172	0.93355	3.18785e-05	0.000143119	0.823737	-0.000118561	0.000269877	0.660432	0.000212057	0.000143559	0.139638	-0.000186406	0.000130783	0.154068	-0.000259263	0.00032736	0.428372	-	-	-	-	-	-	-	-	-
rs9379130	C	G	0.491697	0.0182733	0.0015484	3.89091e-32	0.000166911	0.00104288	0.000635258	0.100661	0.00066364	0.000926194	0.473669	8.70536e-05	0.000110653	0.431442	-4.87357e-06	0.000293903	0.98677	0.000207783	0.000173074	0.229928	0.000291069	0.000491741	0.553908	7.56694e-05	8.92919e-05	0.396752	0.000193367	0.000168376	0.250794	3.82484e-05	8.95666e-05	0.669352	-9.44649e-05	8.15954e-05	0.246978	-8.093e-05	0.00020424	0.691922	-	-	-	-	-	-	-	-	-
rs9380559	G	A	0.363799	0.0104345	0.00160236	7.42795e-11	5.03998e-05	0.000906053	0.000657289	0.168059	-0.00106916	0.000958323	0.26457	8.0731e-06	0.000114491	0.943786	-0.000600949	0.000304097	0.0481356	-9.68548e-06	0.000179078	0.956867	0.000345563	0.0005088	0.497028	-5.93351e-05	9.23895e-05	0.520726	-0.000124635	0.000174217	0.474364	0.000220668	9.2673e-05	0.0172594	7.41573e-05	8.4426e-05	0.379744	0.000342461	0.000211325	0.105116	-	-	-	-	-	-	-	-	-
rs9383605	T	A	0.294341	0.00934485	0.00170216	4.02221e-08	3.62761e-05	0.000754789	0.000698304	0.279747	0.00121269	0.00101812	0.233612	-9.0667e-06	0.000121635	0.940581	-6.42046e-05	0.000323073	0.842473	0.00031719	0.000190251	0.0954718	-0.000160332	0.000540547	0.766764	0.000122434	9.81541e-05	0.212265	-0.000117413	0.000185088	0.525842	-6.66811e-05	9.84561e-05	0.498237	-2.92057e-05	8.9694e-05	0.744716	-3.19385e-05	0.000224511	0.886877	-	-	-	-	-	-	-	-	-
rs9392371	T	C	0.201591	0.0133192	0.00192426	4.46911e-12	5.71061e-05	0.000277593	0.000789569	0.725156	0.00147916	0.00115113	0.198804	0.000311548	0.000137525	0.0234891	-0.000321225	0.00036528	0.379188	0.000238723	0.000215106	0.26709	0.00172265	0.000611159	0.00482266	4.86346e-05	0.000110977	0.661214	0.000388721	0.000209267	0.0632357	6.80388e-05	0.000111319	0.541063	0.000110936	0.000101412	0.273992	-0.000515575	0.000253841	0.0422458	-	-	-	-	-	-	-	-	-
rs9403408	G	A	0.282635	-0.0102381	0.00171302	2.27966e-09	4.25045e-05	-0.00113338	0.000702892	0.106866	0.0008638	0.00102467	0.399226	-3.38663e-05	0.000122417	0.782052	-4.6952e-05	0.00032515	0.885184	-0.000268072	0.000191475	0.161502	0.000677656	0.000544022	0.212897	-1.0602e-06	9.87855e-05	0.991437	0.000213736	0.000186278	0.251214	-0.00012732	9.90891e-05	0.198827	0.000124423	9.02705e-05	0.168102	0.000525152	0.000225953	0.0201173	-	-	-	-	-	-	-	-	-
rs940419	G	A	0.342764	-0.0103697	0.00162769	1.88254e-10	4.84483e-05	0.000285055	0.000667925	0.669541	-0.000111818	0.000973855	0.908588	-4.52367e-05	0.000116347	0.697418	2.83317e-05	0.000309027	0.926952	-8.18357e-06	0.00018198	0.964132	0.000332419	0.000517045	0.520276	-0.000142867	9.38865e-05	0.128085	-0.000132265	0.000177041	0.455012	1.13719e-05	9.41756e-05	0.903888	-2.75146e-05	8.57943e-05	0.748435	0.000181148	0.00021475	0.398932	-	-	-	-	-	-	-	-	-
rs9424297	T	C	0.0935032	0.015336	0.00264985	7.14962e-09	3.98701e-05	0.00147943	0.00108737	0.173655	0.0028154	0.00158518	0.0757221	0.000155463	0.000189383	0.411709	0.000657918	0.000503017	0.190893	0.000477593	0.000296217	0.106896	0.00092546	0.000841618	0.271499	0.000111909	0.000152824	0.464001	0.000234786	0.000288177	0.41523	4.63467e-05	0.000153294	0.762394	-0.000222331	0.000139651	0.111376	0.000256843	0.000349559	0.462484	-	-	-	-	-	-	-	-	-
rs94686	T	C	0.445517	-0.00926469	0.00155698	2.67699e-09	4.24077e-05	0.0011642	0.000638789	0.0683771	-0.000362933	0.000931399	0.696784	0.000171548	0.000111274	0.123155	0.000698384	0.000295552	0.0181291	-0.000184923	0.000174046	0.288013	0.000265749	0.000494504	0.590988	-0.000115602	8.97935e-05	0.197948	8.87349e-05	0.000169322	0.600238	-0.000166003	9.00694e-05	0.0653209	2.36686e-05	8.2054e-05	0.773001	-2.65258e-06	0.000205388	0.989696	-	-	-	-	-	-	-	-	-
rs9496567	A	G	0.241884	0.0100284	0.00180116	2.58276e-08	3.68838e-05	-0.000456843	0.000738974	0.536436	-0.000827809	0.00107747	0.442317	-8.05815e-05	0.000128726	0.531321	-0.000422245	0.000341907	0.216841	-0.000281938	0.000201342	0.161427	-0.00154491	0.000572053	0.0069211	-0.000140909	0.000103876	0.174937	0.00011011	0.000195878	0.574025	9.64325e-05	0.000104196	0.35471	2.35424e-05	9.49229e-05	0.804122	-0.000224084	0.000237599	0.345621	-	-	-	-	-	-	-	-	-
rs951366	C	T	0.395407	0.0131032	0.00157293	8.08152e-17	8.20904e-05	0.000314062	0.000645277	0.626465	0.000249202	0.000940745	0.791087	0.000261977	0.00011239	0.019756	0.000543571	0.000298519	0.0686238	9.05199e-05	0.000175793	0.606607	0.000140959	0.000499466	0.777775	-2.50114e-05	9.06947e-05	0.78272	-9.81049e-06	0.000171021	0.954255	0.000111467	9.09735e-05	0.220476	-0.000123934	8.28771e-05	0.134813	0.000262197	0.000207448	0.206261	-	-	-	-	-	-	-	-	-
rs9524068	A	G	0.361787	0.00890468	0.00160128	2.68443e-08	3.66172e-05	0.000273368	0.000656973	0.677335	-0.000522926	0.000957773	0.585079	6.79864e-05	0.000114426	0.552409	-0.000158927	0.000303924	0.601031	0.000346668	0.000178974	0.0527496	-0.000285455	0.000508507	0.574553	-0.000136636	9.23362e-05	0.138935	2.30097e-05	0.000174117	0.894865	0.000117785	9.26202e-05	0.203481	-3.6447e-05	8.43776e-05	0.665777	6.4547e-05	0.000211204	0.759898	-	-	-	-	-	-	-	-	-
rs9535463	A	G	0.215901	-0.031292	0.00186999	7.85882e-63	0.00033153	-0.000228307	0.000767561	0.766127	0.000373838	0.00111905	0.738329	-2.19394e-05	0.000133693	0.86965	9.38195e-05	0.000355101	0.791622	0.000284266	0.000209112	0.174021	-0.000671443	0.000594133	0.258425	-0.000116401	0.000107885	0.280615	0.000181369	0.000203436	0.372646	-9.24276e-05	0.000108216	0.39305	-0.000100443	9.85856e-05	0.308277	0.000571796	0.000246766	0.0204958	-	-	-	-	-	-	-	-	-
rs9540493	G	A	0.543664	-0.00995115	0.00155274	1.46872e-10	4.91351e-05	-2.39762e-05	0.000637063	0.969978	-0.00121277	0.000928853	0.191669	0.000101599	0.000110971	0.359902	-0.000465745	0.000294746	0.114072	0.000181439	0.000173571	0.29587	-0.000751275	0.000493152	0.127656	-0.000153516	8.95481e-05	0.0864673	0.00015551	0.00016886	0.357082	9.68363e-05	8.98238e-05	0.281003	0.000155902	8.18295e-05	0.056754	0.000116051	0.000204827	0.571	-	-	-	-	-	-	-	-	-
rs9549282	A	T	0.274072	-0.0109241	0.00177018	6.78652e-10	4.74853e-05	-0.000878359	0.000726108	0.226402	0.00189521	0.00105866	0.0734227	-0.000127135	0.000126479	0.314807	-0.000252311	0.000335939	0.452615	-0.000159401	0.000197828	0.420385	0.000727837	0.000562072	0.195349	6.3767e-05	0.000102063	0.532116	-0.000356407	0.000192458	0.0640454	1.61008e-05	0.000102377	0.875033	0.000185605	9.32654e-05	0.0465841	0.000158363	0.000233452	0.497549	-	-	-	-	-	-	-	-	-
rs9562770	C	G	0.384563	0.00876122	0.00158356	3.1574e-08	3.63338e-05	-0.000899724	0.000649781	0.166158	-0.00102004	0.000947354	0.281605	5.00268e-05	0.000113181	0.658484	-0.000237164	0.000300618	0.430157	3.62217e-05	0.000177028	0.837877	-0.000177447	0.000502976	0.724243	-7.509e-05	9.1332e-05	0.410983	-6.35521e-05	0.000172223	0.712121	-8.45292e-05	9.16129e-05	0.356175	8.45508e-05	8.34597e-05	0.311026	5.17948e-05	0.000208907	0.804186	-	-	-	-	-	-	-	-	-
rs9591310	T	C	0.199955	-0.0150756	0.00192918	5.53247e-15	7.27153e-05	-0.000269511	0.000791519	0.733481	0.000702844	0.00115407	0.542515	3.11346e-05	0.000137877	0.821345	-0.000126112	0.000366212	0.730569	0.0002157	0.000215655	0.31721	-0.000631254	0.000612723	0.302897	0.000110769	0.00011126	0.319454	0.000356215	0.000209801	0.0895334	-5.66794e-05	0.000111603	0.611546	-8.10663e-05	0.00010167	0.425252	-5.35094e-05	0.00025449	0.833464	-	-	-	-	-	-	-	-	-
rs9594689	G	T	0.372933	-0.0110415	0.00160186	5.47372e-12	5.70205e-05	8.73593e-05	0.000657054	0.894228	-0.000657033	0.000958069	0.492847	-6.1435e-05	0.000114461	0.591452	0.000372806	0.000304017	0.220099	0.000105483	0.00017903	0.555735	0.0010317	0.000508661	0.0425348	-7.77404e-05	9.23649e-05	0.399975	-6.12159e-05	0.000174171	0.725236	0.000112679	9.26488e-05	0.223912	-6.17902e-05	8.44036e-05	0.46412	-0.000134905	0.000211269	0.523118	-	-	-	-	-	-	-	-	-
rs963025	T	C	0.0687541	-0.0191771	0.00304333	2.95404e-10	4.70933e-05	0.000476851	0.00124836	0.702475	0.00116202	0.00182015	0.5232	3.71497e-05	0.000217454	0.86435	0.000369529	0.000577574	0.522307	-0.000103452	0.000340123	0.761005	-0.00051673	0.000966364	0.592846	2.6264e-05	0.000175476	0.881022	5.86729e-05	0.000330891	0.859259	0.000384672	0.000176014	0.0288558	-0.000136382	0.00016035	0.395033	-3.33504e-06	0.000401371	0.99337	-	-	-	-	-	-	-	-	-
rs980014	G	T	0.529608	0.0137414	0.00154447	5.75605e-19	9.4082e-05	0.000752403	0.00063363	0.235052	0.000681781	0.00092378	0.460494	3.4889e-05	0.000110364	0.751907	-7.37467e-05	0.000293137	0.801367	0.00012615	0.000172623	0.464912	-0.000513584	0.000490459	0.295031	5.52351e-05	8.90592e-05	0.535122	0.000301056	0.000167937	0.0730256	7.16321e-06	8.93331e-05	0.93609	-1.63156e-05	8.13828e-05	0.841105	-6.06596e-05	0.000203708	0.765873	-	-	-	-	-	-	-	-	-
rs9827823	C	T	0.15174	-0.0127233	0.00214537	3.02108e-09	4.16734e-05	-0.000106298	0.000880092	0.903865	-0.00337345	0.00128328	0.00856989	-0.000229321	0.000153315	0.13472	-9.28794e-05	0.000407219	0.819583	0.00017769	0.000239804	0.458705	-0.000102048	0.000681335	0.880941	-0.000132348	0.000123719	0.284734	-0.000322687	0.000233294	0.166613	-0.000141395	0.000124099	0.254551	0.000154053	0.000113055	0.172998	3.18041e-05	0.000282986	0.910516	-	-	-	-	-	-	-	-	-
rs9894577	A	G	0.3173	-0.0138384	0.00165662	6.65582e-17	8.29663e-05	-0.000267285	0.000679553	0.69408	-0.00157859	0.000990813	0.111111	4.55872e-05	0.000118373	0.700153	-3.24004e-05	0.000314409	0.917922	0.000101763	0.00018515	0.582578	-0.000508001	0.00052605	0.3342	0.000174004	9.55215e-05	0.0685142	-0.000115842	0.000180124	0.520144	-1.69022e-05	9.58158e-05	0.859977	-0.000149393	8.72882e-05	0.0869919	0.000155027	0.00021849	0.477992	-	-	-	-	-	-	-	-	-
rs9911001	A	G	0.0610082	0.0180445	0.00325039	2.83444e-08	3.73052e-05	-0.00113154	0.00133406	0.396333	-0.000198713	0.00194481	0.918617	-2.0382e-05	0.000232347	0.930098	-0.000366115	0.000617132	0.553013	0.000247285	0.000363418	0.496224	-0.000288389	0.00103255	0.780016	2.19863e-05	0.000187494	0.906651	4.38495e-05	0.000353554	0.901296	0.000134417	0.00018807	0.474786	-1.45553e-06	0.000171333	0.993222	0.000144175	0.00042886	0.736735	-	-	-	-	-	-	-	-	-
rs992105	A	C	0.837293	0.0125177	0.00208579	1.95801e-09	4.26936e-05	-0.000450574	0.000855309	0.598335	-0.000726926	0.00124717	0.559989	0.000317884	0.000148999	0.0328876	-0.000239921	0.000395757	0.54436	3.32011e-05	0.000233054	0.886716	-0.000433305	0.000662157	0.512865	4.65274e-05	0.000120237	0.698783	0.000110217	0.000226728	0.626884	0.000149777	0.000120606	0.214288	-0.000135104	0.000109873	0.218832	0.000192224	0.000275021	0.484587	-	-	-	-	-	-	-	-	-
rs9921107	T	G	0.273314	0.0107027	0.00173325	6.62676e-10	4.55015e-05	-0.000129863	0.000710978	0.85507	0.000186141	0.00103656	0.857486	-3.09509e-05	0.000123839	0.802642	0.000468917	0.000328924	0.153982	0.000125056	0.000193698	0.518525	0.000384987	0.000550338	0.484211	-3.69633e-05	9.99323e-05	0.71147	-0.000366749	0.00018844	0.0516266	-7.16474e-05	0.00010024	0.474757	8.54548e-06	9.13187e-05	0.925444	0.000270428	0.000228578	0.236774	-	-	-	-	-	-	-	-	-
rs9925273	G	A	0.183052	-0.0129815	0.00199415	7.53551e-11	5.04021e-05	-0.000478787	0.000818036	0.558354	-0.000364666	0.00119258	0.759774	0.000189778	0.000142478	0.182867	-0.000920257	0.000378431	0.0150258	0.000296062	0.000222853	0.184011	-0.000906813	0.000633172	0.152095	0.000109293	0.000114974	0.341812	7.32054e-05	0.000216804	0.735622	-2.21986e-05	0.000115327	0.847364	-0.000162643	0.000105063	0.121612	0.000231028	0.000262983	0.379678	-	-	-	-	-	-	-	-	-
rs9929715	C	G	0.398341	-0.00938314	0.00162376	7.53618e-09	4.22019e-05	-0.00121849	0.00066631	0.0674442	6.15979e-05	0.000971398	0.949439	-4.82347e-05	0.000116053	0.677684	-0.000288769	0.000308247	0.348855	-0.000141009	0.000181521	0.437265	-0.00100137	0.000515738	0.0521839	-4.88419e-05	9.36499e-05	0.601993	-5.47006e-05	0.000176594	0.756749	1.6438e-05	9.3938e-05	0.861089	7.40012e-05	8.55778e-05	0.38719	-4.08221e-05	0.000214208	0.848861	-	-	-	-	-	-	-	-	-
rs9948863	G	A	0.52792	0.00909036	0.00154524	4.03686e-09	4.11885e-05	-0.000232299	0.000633822	0.713989	0.000912651	0.000924148	0.323369	3.13597e-05	0.000110408	0.776384	6.66147e-05	0.000293254	0.820302	0.000183588	0.000172692	0.28774	-5.34618e-05	0.000490655	0.913234	-6.38261e-05	8.90947e-05	0.473754	-0.000213932	0.000168004	0.202887	-2.27228e-05	8.93688e-05	0.799295	-9.95934e-05	8.14152e-05	0.221225	0.000235025	0.000203789	0.248798	-	-	-	-	-	-	-	-	-
rs9960148	T	G	0.392564	-0.00873234	0.00157862	3.17501e-08	3.63666e-05	-2.06313e-05	0.00064771	0.97459	-0.000665599	0.000944262	0.48088	9.85791e-05	0.000112811	0.382205	0.000195523	0.000299636	0.514056	-0.000118501	0.00017645	0.50185	-8.53685e-05	0.000501334	0.864788	-0.000152216	9.10335e-05	0.0945079	-0.000464881	0.000171659	0.00676595	0.00017053	9.13134e-05	0.0618292	-2.40429e-05	8.31872e-05	0.772565	0.000239453	0.000208224	0.250154	-	-	-	-	-	-	-	-	-
rs9966700	C	T	0.0688292	-0.0169673	0.00304114	2.41759e-08	3.69026e-05	0.00126454	0.00124765	0.310808	0.00150448	0.00181872	0.408114	3.94579e-05	0.000217283	0.855899	0.00135238	0.000577116	0.0191128	3.85505e-05	0.000339856	0.909688	-0.000379225	0.000965604	0.694517	0.000153256	0.000175338	0.382084	-9.9638e-05	0.000330631	0.763143	-0.000225205	0.000175877	0.20038	-0.000127174	0.000160224	0.427357	0.00036004	0.000401055	0.369329	-	-	-	-	-	-	-	-	-
rs9985795	C	T	0.481454	-0.00891338	0.00154444	7.87501e-09	3.96695e-05	0.000537241	0.000633615	0.396495	0.000778857	0.000923729	0.399136	0.000217244	0.000110358	0.0490061	0.000345833	0.00029312	0.238067	0.00015445	0.000172613	0.370907	0.000208523	0.000490432	0.670705	-0.00010519	8.90542e-05	0.237526	0.000320089	0.000167927	0.0566358	-2.91262e-05	8.93283e-05	0.744381	-5.78085e-05	8.13784e-05	0.477477	0.000286838	0.000203696	0.159083	-	-	-	-	-	-	-	-	-
Men
rs10101292	C	T	0.428887	-0.0201783	0.00345484	5.21169e-09	0.000199464	0.000715707	0.000848758	0.399095	-0.00338479	0.00131234	0.00990348	-	-	-	-	-	-	-	-	-	-	-	-	-	-	-	-	-	-	-	-	-	-	-	-	-	-	-	-0.0016334	0.000686423	0.0173331	-0.00166172	0.000661941	0.0120614	-	-	-
rs10202845	G	A	0.113326	-0.0336457	0.00543669	6.08258e-10	0.000227501	-0.000542762	0.00133596	0.684545	-0.000544319	0.00206549	0.792142	-	-	-	-	-	-	-	-	-	-	-	-	-	-	-	-	-	-	-	-	-	-	-	-	-	-	-	-0.000702931	0.00108036	0.515276	-0.000528453	0.00104183	0.611989	-	-	-
rs1023617	A	G	0.305299	-0.0214261	0.00369912	6.95917e-09	0.000194733	-0.00080495	0.000909009	0.375875	-0.00237838	0.00140581	0.0906819	-	-	-	-	-	-	-	-	-	-	-	-	-	-	-	-	-	-	-	-	-	-	-	-	-	-	-	-0.000366501	0.000735318	0.618185	7.52791e-06	0.000709094	0.99153	-	-	-
rs10236214	T	C	0.641733	0.0383647	0.00357354	7.05922e-27	0.000676791	0.000802326	0.000878237	0.360947	0.00302709	0.00135797	0.0258063	-	-	-	-	-	-	-	-	-	-	-	-	-	-	-	-	-	-	-	-	-	-	-	-	-	-	-	0.000463537	0.000710298	0.514018	0.000717532	0.000684964	0.294849	-	-	-
rs10269774	A	G	0.323024	0.0466207	0.00363924	1.49126e-37	0.000950595	0.000916914	0.000894543	0.305361	0.000355096	0.00138319	0.797393	-	-	-	-	-	-	-	-	-	-	-	-	-	-	-	-	-	-	-	-	-	-	-	-	-	-	-	-0.00018548	0.000723481	0.797664	-0.000188421	0.000697678	0.787108	-	-	-
rs1047891	A	C	0.31655	0.0203556	0.00366685	2.84057e-08	0.000179286	-0.00185616	0.000901392	0.0394751	-0.0009275	0.0013937	0.505735	-	-	-	-	-	-	-	-	-	-	-	-	-	-	-	-	-	-	-	-	-	-	-	-	-	-	-	-0.00114415	0.000728974	0.116526	-0.000979427	0.000702976	0.163544	-	-	-
rs10483727	C	T	0.613167	-0.0340624	0.00350376	2.47138e-22	0.000550406	0.000169274	0.000860973	0.844134	-0.000388699	0.00133118	0.770291	-	-	-	-	-	-	-	-	-	-	-	-	-	-	-	-	-	-	-	-	-	-	-	-	-	-	-	7.73982e-05	0.00069628	0.91149	-7.82573e-05	0.000671447	0.907217	-	-	-
rs10749466	G	A	0.411357	-0.0238264	0.00346151	5.87193e-12	0.000274927	0.00123714	0.000850554	0.145808	0.000500788	0.00131511	0.703356	-	-	-	-	-	-	-	-	-	-	-	-	-	-	-	-	-	-	-	-	-	-	-	-	-	-	-	-0.000322334	0.000687872	0.639359	-0.000187136	0.00066334	0.777858	-	-	-
rs10761022	T	A	0.218334	0.0317751	0.00413963	1.65235e-14	0.000344625	0.0013325	0.00101777	0.19046	0.00143226	0.00157367	0.362752	-	-	-	-	-	-	-	-	-	-	-	-	-	-	-	-	-	-	-	-	-	-	-	-	-	-	-	0.00118681	0.000823111	0.149345	0.00129639	0.000793753	0.102421	-	-	-
rs1076392	C	T	0.668742	-0.0223923	0.00361227	5.69764e-10	0.000222153	0.0007412	0.000887665	0.403719	-0.000944155	0.00137273	0.491585	-	-	-	-	-	-	-	-	-	-	-	-	-	-	-	-	-	-	-	-	-	-	-	-	-	-	-	0.000107235	0.000718013	0.881278	0.000257319	0.000692405	0.710168	-	-	-
rs10771406	T	G	0.284811	-0.0209297	0.00378439	3.19741e-08	0.000178457	0.000202692	0.000929571	0.827391	-0.00277468	0.00143715	0.0535242	-	-	-	-	-	-	-	-	-	-	-	-	-	-	-	-	-	-	-	-	-	-	-	-	-	-	-	0.000233017	0.000751715	0.756576	3.73468e-05	0.000724905	0.958912	-	-	-
rs10786156	G	C	0.432105	0.0205077	0.00343983	2.49935e-09	0.000206405	0.00189937	0.00084485	0.0245668	0.00256413	0.0013062	0.0496417	-	-	-	-	-	-	-	-	-	-	-	-	-	-	-	-	-	-	-	-	-	-	-	-	-	-	-	0.00152888	0.000683207	0.0252358	0.00143716	0.000658841	0.0291587	-	-	-
rs10871777	G	A	0.236456	0.0679387	0.00400636	1.91641e-64	0.00166667	-0.000360301	0.000984912	0.7145	0.00145545	0.00152289	0.339218	-	-	-	-	-	-	-	-	-	-	-	-	-	-	-	-	-	-	-	-	-	-	-	-	-	-	-	-0.000713489	0.000796552	0.370402	-0.000127047	0.000768145	0.868634	-	-	-
rs10913257	T	G	0.458502	0.0218132	0.0034285	1.9926e-10	0.000236269	0.00207453	0.000842507	0.0138045	0.0028994	0.00130276	0.0260433	-	-	-	-	-	-	-	-	-	-	-	-	-	-	-	-	-	-	-	-	-	-	-	-	-	-	-	0.00137174	0.000681414	0.0441078	0.00122689	0.000657113	0.0618904	-	-	-
rs10938398	A	G	0.435155	0.0265508	0.00344414	1.27533e-14	0.000346544	-0.000122043	0.000846339	0.885342	6.22366e-05	0.00130867	0.962069	-	-	-	-	-	-	-	-	-	-	-	-	-	-	-	-	-	-	-	-	-	-	-	-	-	-	-	-4.69822e-05	0.000684505	0.945279	-2.692e-05	0.000660093	0.96747	-	-	-
rs10948	T	G	0.663112	-0.0262015	0.00360656	3.74794e-13	0.000306729	-0.000470989	0.000886243	0.595111	-0.00124329	0.00137026	0.36423	-	-	-	-	-	-	-	-	-	-	-	-	-	-	-	-	-	-	-	-	-	-	-	-	-	-	-	-0.00134846	0.000716715	0.0599129	-0.00121128	0.000691154	0.0796805	-	-	-
rs11042717	C	T	0.491006	-0.0201219	0.00340697	3.50961e-09	0.00020238	0.000170863	0.000836971	0.83824	-0.000745605	0.00129422	0.564546	-	-	-	-	-	-	-	-	-	-	-	-	-	-	-	-	-	-	-	-	-	-	-	-	-	-	-	-0.000520806	0.000676945	0.441688	-0.000525859	0.000652801	0.420508	-	-	-
rs11054429	G	C	0.360171	0.020781	0.00355624	5.12013e-09	0.000199038	-0.000449012	0.000873852	0.607371	-0.00188985	0.0013511	0.161891	-	-	-	-	-	-	-	-	-	-	-	-	-	-	-	-	-	-	-	-	-	-	-	-	-	-	-	0.000148882	0.000706703	0.833144	0.000334456	0.000681498	0.623593	-	-	-
rs11111200	A	C	0.0765769	0.0360972	0.00644073	2.09167e-08	0.000184279	0.00213656	0.00158129	0.176649	0.00362136	0.00244533	0.138628	-	-	-	-	-	-	-	-	-	-	-	-	-	-	-	-	-	-	-	-	-	-	-	-	-	-	-	0.000782218	0.00127905	0.540827	0.00063578	0.00123343	0.606234	-	-	-
rs11128264	T	C	0.494113	-0.0191696	0.00340784	1.85663e-08	0.000183711	-0.000203623	0.000837072	0.807807	0.000483404	0.00129429	0.708785	-	-	-	-	-	-	-	-	-	-	-	-	-	-	-	-	-	-	-	-	-	-	-	-	-	-	-	0.000732521	0.000676982	0.279237	0.000955657	0.000652836	0.143235	-	-	-
rs11159347	T	C	0.680573	0.0290052	0.0036623	2.39102e-15	0.000365787	0.0018185	0.000899919	0.0433085	0.000527997	0.00139164	0.704386	-	-	-	-	-	-	-	-	-	-	-	-	-	-	-	-	-	-	-	-	-	-	-	-	-	-	-	0.000513043	0.000727898	0.480919	0.000418969	0.000701938	0.550592	-	-	-
rs112281638	A	C	0.0723569	-0.0402549	0.00667012	1.59191e-09	0.000217535	-0.000649156	0.00163798	0.691873	0.00270341	0.00253278	0.285807	-	-	-	-	-	-	-	-	-	-	-	-	-	-	-	-	-	-	-	-	-	-	-	-	-	-	-	-0.000158994	0.00132478	0.904472	-0.000374155	0.00127754	0.76962	-	-	-
rs112540634	T	C	0.136868	0.0622847	0.00495136	2.8518e-36	0.000916583	0.000389799	0.00121612	0.748569	-0.000137035	0.0018803	0.941902	-	-	-	-	-	-	-	-	-	-	-	-	-	-	-	-	-	-	-	-	-	-	-	-	-	-	-	0.00223504	0.000983479	0.0230521	0.00208827	0.000948404	0.0276756	-	-	-
rs112875651	A	G	0.391088	0.0215228	0.00354209	1.23261e-09	0.000220626	0.00054804	0.00087012	0.528797	0.000244091	0.00134543	0.856036	-	-	-	-	-	-	-	-	-	-	-	-	-	-	-	-	-	-	-	-	-	-	-	-	-	-	-	-0.000599624	0.000703729	0.394178	-0.000833428	0.000678629	0.219409	-	-	-
rs11545169	T	G	0.162597	-0.0356673	0.00462213	1.20106e-14	0.000346432	0.000831597	0.00113553	0.463962	0.00297819	0.00175592	0.0898717	-	-	-	-	-	-	-	-	-	-	-	-	-	-	-	-	-	-	-	-	-	-	-	-	-	-	-	-0.000201288	0.000918448	0.826525	-0.000168266	0.000885691	0.849323	-	-	-
rs1159974	C	T	0.527146	0.0229107	0.00341106	1.86641e-11	0.000261676	-0.000607788	0.000837897	0.468224	-0.000146776	0.00129547	0.909793	-	-	-	-	-	-	-	-	-	-	-	-	-	-	-	-	-	-	-	-	-	-	-	-	-	-	-	-0.000890443	0.000677595	0.188806	-0.000768766	0.000653429	0.239393	-	-	-
rs116713089	A	G	0.0700723	-0.0480432	0.0066712	5.97696e-13	0.000300808	-0.00196313	0.00163855	0.230883	-0.00149636	0.00253357	0.554781	-	-	-	-	-	-	-	-	-	-	-	-	-	-	-	-	-	-	-	-	-	-	-	-	-	-	-	0.000879269	0.00132519	0.507009	0.00126521	0.00127793	0.32215	-	-	-
rs11731421	A	G	0.331641	0.0256623	0.00362703	1.49718e-12	0.000291944	-0.00162661	0.000891281	0.067999	-0.000146572	0.00137817	0.915302	-	-	-	-	-	-	-	-	-	-	-	-	-	-	-	-	-	-	-	-	-	-	-	-	-	-	-	0.000761411	0.000720851	0.290848	0.000951984	0.000695141	0.17085	-	-	-
rs117543413	T	C	0.0174773	-0.0813261	0.013133	5.93582e-10	0.000227147	0.00498251	0.00321966	0.121738	0.00233621	0.00497807	0.638855	-	-	-	-	-	-	-	-	-	-	-	-	-	-	-	-	-	-	-	-	-	-	-	-	-	-	-	0.00489403	0.00260377	0.060165	0.00514735	0.0025109	0.040366	-	-	-
rs1177764	G	C	0.595754	-0.0196356	0.00347331	1.57684e-08	0.000185708	8.86795e-05	0.000853439	0.917242	-0.000469835	0.00131958	0.721805	-	-	-	-	-	-	-	-	-	-	-	-	-	-	-	-	-	-	-	-	-	-	-	-	-	-	-	0.00163374	0.0006902	0.0179312	0.00170483	0.000665582	0.0104254	-	-	-
rs118127175	T	G	0.0378527	-0.0525148	0.00894438	4.33328e-09	0.000200878	0.000501646	0.00219649	0.819347	0.00253136	0.0033972	0.456194	-	-	-	-	-	-	-	-	-	-	-	-	-	-	-	-	-	-	-	-	-	-	-	-	-	-	-	0.00564924	0.00177686	0.00147642	0.00524878	0.0017135	0.00219019	-	-	-
rs1187118	T	A	0.832307	-0.0494474	0.00456016	2.19122e-27	0.00068252	0.000843978	0.00112074	0.451417	0.00177434	0.00173297	0.305899	-	-	-	-	-	-	-	-	-	-	-	-	-	-	-	-	-	-	-	-	-	-	-	-	-	-	-	-0.00258628	0.000906416	0.00432735	-0.00258776	0.000874088	0.00307154	-	-	-
rs11873305	C	A	0.0393311	-0.06147	0.00879165	2.72287e-12	0.00028554	0.00222533	0.00216274	0.303509	0.00370974	0.00334355	0.267207	-	-	-	-	-	-	-	-	-	-	-	-	-	-	-	-	-	-	-	-	-	-	-	-	-	-	-	0.00265976	0.00174885	0.128295	0.00265597	0.00168647	0.115289	-	-	-
rs11879136	T	C	0.246633	0.0224046	0.00398042	1.8188e-08	0.000186536	-0.000666509	0.000978078	0.495589	-0.00227908	0.00151227	0.131798	-	-	-	-	-	-	-	-	-	-	-	-	-	-	-	-	-	-	-	-	-	-	-	-	-	-	-	0.000185433	0.000791004	0.814653	8.37846e-05	0.000762793	0.912537	-	-	-
rs12031920	A	T	0.417351	0.0255754	0.00345227	1.28552e-13	0.000318114	-0.000123045	0.000848292	0.884671	8.43765e-05	0.00131162	0.948707	-	-	-	-	-	-	-	-	-	-	-	-	-	-	-	-	-	-	-	-	-	-	-	-	-	-	-	0.000496484	0.000686044	0.469256	0.000666443	0.000661575	0.313764	-	-	-
rs12048049	G	C	0.287166	0.0265171	0.00376316	1.84183e-12	0.000287875	0.00109704	0.000924752	0.235503	2.33253e-05	0.00142995	0.986985	-	-	-	-	-	-	-	-	-	-	-	-	-	-	-	-	-	-	-	-	-	-	-	-	-	-	-	0.000339259	0.000747936	0.650122	0.000404349	0.000721261	0.575061	-	-	-
rs12051245	C	T	0.230111	0.0329249	0.00405071	4.38794e-16	0.0003841	-0.000588038	0.00099488	0.554478	0.000376392	0.00153861	0.806742	-	-	-	-	-	-	-	-	-	-	-	-	-	-	-	-	-	-	-	-	-	-	-	-	-	-	-	1.464e-05	0.000804774	0.985486	-1.3971e-05	0.000776072	0.985637	-	-	-
rs12099669	A	G	0.694945	0.0270801	0.00370236	2.59925e-13	0.000310927	0.00141705	0.000909709	0.119307	0.00149378	0.00140666	0.288268	-	-	-	-	-	-	-	-	-	-	-	-	-	-	-	-	-	-	-	-	-	-	-	-	-	-	-	0.00153472	0.000735751	0.0369867	0.000980695	0.000709516	0.166911	-	-	-
rs12137479	A	T	0.24508	0.022619	0.00404203	2.19767e-08	0.000189315	0.000128894	0.00099286	0.896708	0.000127261	0.00153524	0.933936	-	-	-	-	-	-	-	-	-	-	-	-	-	-	-	-	-	-	-	-	-	-	-	-	-	-	-	-0.000361942	0.000803009	0.652183	-0.000570637	0.000774369	0.46118	-	-	-
rs12153206	A	G	0.280563	-0.0301556	0.00387864	7.60168e-15	0.000367104	-1.10595e-05	0.000952936	0.99074	0.000656856	0.00147346	0.655749	-	-	-	-	-	-	-	-	-	-	-	-	-	-	-	-	-	-	-	-	-	-	-	-	-	-	-	-0.00185308	0.000770686	0.0161977	-0.00200228	0.000743197	0.00705762	-	-	-
rs12271773	A	G	0.11706	0.0382787	0.00532918	6.85619e-13	0.000302889	-0.00248578	0.00131019	0.0577948	-0.00583777	0.00202559	0.00395199	-	-	-	-	-	-	-	-	-	-	-	-	-	-	-	-	-	-	-	-	-	-	-	-	-	-	-	-0.00279188	0.00105949	0.00841178	-0.00270842	0.00102171	0.00802919	-	-	-
rs12343956	G	T	0.0755083	0.0405391	0.00644946	3.27277e-10	0.000229444	-0.000164185	0.00158439	0.917466	0.00225915	0.00244981	0.356439	-	-	-	-	-	-	-	-	-	-	-	-	-	-	-	-	-	-	-	-	-	-	-	-	-	-	-	-0.000213753	0.00128138	0.867516	-0.000157066	0.00123568	0.898855	-	-	-
rs12407856	A	C	0.222671	0.0229379	0.00411605	2.51059e-08	0.00018214	-0.000411615	0.00101134	0.684008	-0.00369161	0.00156361	0.0182296	-	-	-	-	-	-	-	-	-	-	-	-	-	-	-	-	-	-	-	-	-	-	-	-	-	-	-	0.000405728	0.000817866	0.619838	0.000444759	0.000788697	0.572812	-	-	-
rs12582173	G	A	0.249518	0.0236778	0.00397109	2.48862e-09	0.000209969	-0.00106219	0.000975452	0.27619	-0.000941086	0.00150822	0.532648	-	-	-	-	-	-	-	-	-	-	-	-	-	-	-	-	-	-	-	-	-	-	-	-	-	-	-	-0.000373881	0.000788879	0.635544	-6.911e-05	0.000760744	0.927616	-	-	-
rs1260326	C	T	0.606489	0.0380652	0.00347991	7.70716e-28	0.000691618	-0.00017444	0.000855236	0.83838	0.00246777	0.00132244	0.0620334	-	-	-	-	-	-	-	-	-	-	-	-	-	-	-	-	-	-	-	-	-	-	-	-	-	-	-	0.000440998	0.000691713	0.523771	0.000524215	0.000667043	0.431939	-	-	-
rs12694002	G	C	0.0420493	0.04751	0.00850299	2.30797e-08	0.000181845	-0.00214897	0.00209008	0.303869	0.00241837	0.00323083	0.454142	-	-	-	-	-	-	-	-	-	-	-	-	-	-	-	-	-	-	-	-	-	-	-	-	-	-	-	0.0022168	0.00168989	0.189588	0.00257983	0.00162962	0.113402	-	-	-
rs12713004	G	A	0.725335	0.0301719	0.00381604	2.66151e-15	0.000362725	0.000557114	0.000937592	0.552382	1.64794e-05	0.00144972	0.99093	-	-	-	-	-	-	-	-	-	-	-	-	-	-	-	-	-	-	-	-	-	-	-	-	-	-	-	-0.000106305	0.00075828	0.888508	-0.000108199	0.000731236	0.882368	-	-	-
rs12761779	G	C	0.347763	-0.019749	0.00361981	4.88167e-08	0.000176933	-0.000284719	0.000889468	0.748893	-0.000114758	0.00137515	0.933493	-	-	-	-	-	-	-	-	-	-	-	-	-	-	-	-	-	-	-	-	-	-	-	-	-	-	-	-1.1027e-05	0.000719278	0.987768	-0.000323215	0.000693624	0.64123	-	-	-
rs12810788	A	G	0.79937	0.0307741	0.00434635	1.4426e-12	0.00030377	0.000371943	0.00106819	0.72769	-0.00136788	0.00165181	0.407607	-	-	-	-	-	-	-	-	-	-	-	-	-	-	-	-	-	-	-	-	-	-	-	-	-	-	-	-0.00079526	0.000863982	0.357334	-0.000829369	0.000833168	0.319523	-	-	-
rs12885183	G	A	0.22397	-0.0240199	0.00410545	4.90367e-09	0.000200558	-0.00211108	0.0010086	0.0363434	-0.00292267	0.00155956	0.0609273	-	-	-	-	-	-	-	-	-	-	-	-	-	-	-	-	-	-	-	-	-	-	-	-	-	-	-	0.000266036	0.00081574	0.744327	0.000290175	0.000786647	0.712221	-	-	-
rs12906197	T	C	0.424987	-0.019379	0.00346455	2.22888e-08	0.000183546	0.000740657	0.000851371	0.384324	0.00119842	0.00131641	0.362629	-	-	-	-	-	-	-	-	-	-	-	-	-	-	-	-	-	-	-	-	-	-	-	-	-	-	-	0.000889444	0.000688552	0.196442	0.00085257	0.000663995	0.199144	-	-	-
rs12926727	A	G	0.0130114	-0.0849727	0.0151351	1.97714e-08	0.000185449	0.00107415	0.00372423	0.773024	-0.00400892	0.00575774	0.486263	-	-	-	-	-	-	-	-	-	-	-	-	-	-	-	-	-	-	-	-	-	-	-	-	-	-	-	0.00361798	0.00301159	0.229617	0.00348098	0.00290418	0.230681	-	-	-
rs12985850	A	G	0.401167	0.0254589	0.00349149	3.07433e-13	0.000311415	0.00155082	0.000857725	0.0705979	-0.000184212	0.00132634	0.889539	-	-	-	-	-	-	-	-	-	-	-	-	-	-	-	-	-	-	-	-	-	-	-	-	-	-	-	0.000263788	0.000693746	0.703769	0.000173552	0.000669004	0.795313	-	-	-
rs13078908	G	A	0.513173	-0.019519	0.00342992	1.26662e-08	0.000190363	-0.000322901	0.00084252	0.70153	0.00129346	0.00130282	0.320801	-	-	-	-	-	-	-	-	-	-	-	-	-	-	-	-	-	-	-	-	-	-	-	-	-	-	-	-3.63858e-05	0.000681447	0.957417	6.40595e-06	0.000657143	0.992222	-	-	-
rs13106087	C	T	0.830788	0.0483037	0.00454214	2.09927e-26	0.000656013	-0.000178824	0.00111656	0.872759	-0.000543744	0.0017263	0.75278	-	-	-	-	-	-	-	-	-	-	-	-	-	-	-	-	-	-	-	-	-	-	-	-	-	-	-	-0.000201183	0.000902944	0.823686	-0.000228154	0.000870741	0.793304	-	-	-
rs13186522	C	T	0.608284	-0.0196407	0.0034898	1.82566e-08	0.000183832	-0.000234033	0.000857545	0.784922	0.00119202	0.00132579	0.368599	-	-	-	-	-	-	-	-	-	-	-	-	-	-	-	-	-	-	-	-	-	-	-	-	-	-	-	0.000986042	0.000693454	0.155049	0.00108152	0.000668721	0.105816	-	-	-
rs13219952	T	C	0.390046	-0.0286975	0.0034911	2.04623e-16	0.00039186	-0.00120679	0.000858001	0.159575	-0.00154112	0.00132659	0.245352	-	-	-	-	-	-	-	-	-	-	-	-	-	-	-	-	-	-	-	-	-	-	-	-	-	-	-	-0.00102206	0.000693873	0.140758	-0.00077079	0.000669128	0.24935	-	-	-
rs1327124	G	A	0.360176	0.0237496	0.00358344	3.42234e-11	0.000259967	-0.000326561	0.000880464	0.710715	-0.000511953	0.00136128	0.706856	-	-	-	-	-	-	-	-	-	-	-	-	-	-	-	-	-	-	-	-	-	-	-	-	-	-	-	-0.000209546	0.00071202	0.768531	-0.000244274	0.000686626	0.72202	-	-	-
rs13340461	T	C	0.272128	0.0296194	0.00383923	1.21726e-14	0.000347545	-0.000151083	0.000943501	0.872779	0.00319141	0.00145898	0.0287128	-	-	-	-	-	-	-	-	-	-	-	-	-	-	-	-	-	-	-	-	-	-	-	-	-	-	-	0.00071213	0.000763131	0.350734	0.000911139	0.000735913	0.215678	-	-	-
rs1351394	C	T	0.509366	-0.0460921	0.00340944	1.27273e-41	0.00106187	-0.000122087	0.000838172	0.884191	0.00100728	0.00129597	0.437018	-	-	-	-	-	-	-	-	-	-	-	-	-	-	-	-	-	-	-	-	-	-	-	-	-	-	-	0.00111634	0.000677857	0.0995884	0.000967457	0.000653682	0.138872	-	-	-
rs138761767	C	T	0.741351	0.0297983	0.00394743	4.41556e-14	0.000340524	0.000805986	0.000969597	0.405829	0.000460213	0.00149925	0.758872	-	-	-	-	-	-	-	-	-	-	-	-	-	-	-	-	-	-	-	-	-	-	-	-	-	-	-	-0.000306063	0.000784186	0.696319	-0.000321431	0.000756218	0.6708	-	-	-
rs1421085	C	T	0.404122	0.0652108	0.00347058	1.11265e-78	0.00204804	-0.000577998	0.000853635	0.498342	0.00180749	0.00131982	0.170846	-	-	-	-	-	-	-	-	-	-	-	-	-	-	-	-	-	-	-	-	-	-	-	-	-	-	-	0.000541813	0.00069034	0.432543	0.000620025	0.000665719	0.351668	-	-	-
rs143384	G	A	0.402422	0.0658953	0.00345844	7.52871e-81	0.00208841	-0.00063041	0.000850522	0.458571	-0.00176374	0.0013151	0.179877	-	-	-	-	-	-	-	-	-	-	-	-	-	-	-	-	-	-	-	-	-	-	-	-	-	-	-	-0.00157411	0.000687861	0.0221146	-0.00150508	0.000663329	0.023271	-	-	-
rs143840904	T	C	0.0192116	-0.100851	0.0128031	3.37085e-15	0.000383292	-0.00652727	0.00314792	0.0381258	-0.00363228	0.00486888	0.455657	-	-	-	-	-	-	-	-	-	-	-	-	-	-	-	-	-	-	-	-	-	-	-	-	-	-	-	-0.003682	0.00254667	0.148233	-0.00291596	0.00245585	0.235089	-	-	-
rs1443750	G	C	0.364366	0.0214788	0.00353994	1.30162e-09	0.000213695	-7.19387e-05	0.000869616	0.934071	-0.00121775	0.00134458	0.365108	-	-	-	-	-	-	-	-	-	-	-	-	-	-	-	-	-	-	-	-	-	-	-	-	-	-	-	-9.18388e-05	0.000703287	0.896104	0.000182448	0.000678204	0.787917	-	-	-
rs1465468	G	A	0.713211	-0.0217812	0.00376806	7.46244e-09	0.000194077	-0.000112901	0.000925354	0.902892	0.000521841	0.00143086	0.715333	-	-	-	-	-	-	-	-	-	-	-	-	-	-	-	-	-	-	-	-	-	-	-	-	-	-	-	0.000373448	0.000748416	0.617792	0.000544466	0.000721724	0.450612	-	-	-
rs147233090	T	C	0.0241185	-0.0621942	0.0111842	2.68791e-08	0.000182086	-0.00256727	0.00274624	0.349877	0.000513095	0.00424415	0.903775	-	-	-	-	-	-	-	-	-	-	-	-	-	-	-	-	-	-	-	-	-	-	-	-	-	-	-	-0.000553645	0.00221992	0.803053	-0.000319684	0.00214074	0.881291	-	-	-
rs147730268	T	G	0.0882612	-0.0498004	0.00614552	5.3747e-16	0.00039915	0.000687898	0.00151003	0.648713	0.00200362	0.00233448	0.390741	-	-	-	-	-	-	-	-	-	-	-	-	-	-	-	-	-	-	-	-	-	-	-	-	-	-	-	-0.000283607	0.00122106	0.816333	0.000266212	0.00117751	0.821139	-	-	-
rs14976	T	C	0.308149	0.0202467	0.00369219	4.17228e-08	0.000174788	0.00130801	0.00090711	0.149317	6.41959e-05	0.00140265	0.963496	-	-	-	-	-	-	-	-	-	-	-	-	-	-	-	-	-	-	-	-	-	-	-	-	-	-	-	-0.00186825	0.000733647	0.0108812	-0.00168016	0.000707484	0.0175576	-	-	-
rs151197637	A	G	0.0141603	0.0912773	0.0146863	5.14055e-10	0.000232613	-0.00367393	0.00361773	0.309852	0.000409348	0.00559414	0.941667	-	-	-	-	-	-	-	-	-	-	-	-	-	-	-	-	-	-	-	-	-	-	-	-	-	-	-	-0.000589168	0.00292603	0.840422	-0.00015175	0.00282167	0.957111	-	-	-
rs1557339	A	C	0.752898	0.0279462	0.0039833	2.29467e-12	0.000290595	0.00117292	0.000978886	0.230834	-0.000363997	0.00151342	0.809933	-	-	-	-	-	-	-	-	-	-	-	-	-	-	-	-	-	-	-	-	-	-	-	-	-	-	-	0.00113037	0.000791592	0.153301	0.00144796	0.000763356	0.0578509	-	-	-
rs1568396	G	C	0.455008	-0.0194198	0.00352929	3.75061e-08	0.000187037	0.00145073	0.000867304	0.0943906	0.0015824	0.00134103	0.238007	-	-	-	-	-	-	-	-	-	-	-	-	-	-	-	-	-	-	-	-	-	-	-	-	-	-	-	0.00116361	0.000701427	0.0971333	0.00126088	0.000676409	0.0623119	-	-	-
rs1573891	C	G	0.157182	-0.0410442	0.0047058	2.75662e-18	0.000446345	9.46062e-06	0.00115633	0.993472	-0.00110163	0.001788	0.537811	-	-	-	-	-	-	-	-	-	-	-	-	-	-	-	-	-	-	-	-	-	-	-	-	-	-	-	-0.00228749	0.000935201	0.0144468	-0.00208461	0.000901849	0.0208073	-	-	-
rs16930370	C	T	0.172884	0.0266933	0.00451622	3.41655e-09	0.000203777	-0.00260081	0.00110967	0.019091	-0.00029832	0.00171601	0.861987	-	-	-	-	-	-	-	-	-	-	-	-	-	-	-	-	-	-	-	-	-	-	-	-	-	-	-	-0.00100671	0.000897559	0.262028	-0.00102819	0.000865547	0.234874	-	-	-
rs17261915	C	T	0.252634	-0.0215653	0.00391541	3.6388e-08	0.000175617	-0.00210772	0.00096189	0.0284369	-0.000637138	0.00148751	0.668415	-	-	-	-	-	-	-	-	-	-	-	-	-	-	-	-	-	-	-	-	-	-	-	-	-	-	-	-0.00176256	0.000778034	0.0234889	-0.00171129	0.000750285	0.0225582	-	-	-
rs174047	G	T	0.537127	0.0196141	0.00342802	1.05644e-08	0.000191296	0.000228422	0.000842292	0.786245	-2.14848e-05	0.00130237	0.986838	-	-	-	-	-	-	-	-	-	-	-	-	-	-	-	-	-	-	-	-	-	-	-	-	-	-	-	-0.000793475	0.000681207	0.244099	-0.000597739	0.000656913	0.362865	-	-	-
rs17408002	T	A	0.438115	-0.0326814	0.00343156	1.6914e-21	0.000525856	-0.00156741	0.000843238	0.0630576	-0.00198405	0.0013039	0.128104	-	-	-	-	-	-	-	-	-	-	-	-	-	-	-	-	-	-	-	-	-	-	-	-	-	-	-	-0.00105727	0.000682008	0.121088	-0.000811204	0.000657686	0.21742	-	-	-
rs17620626	A	G	0.0564987	0.0454943	0.00739676	7.73816e-10	0.000220661	0.000345439	0.00181775	0.849281	-0.00133959	0.00281039	0.633609	-	-	-	-	-	-	-	-	-	-	-	-	-	-	-	-	-	-	-	-	-	-	-	-	-	-	-	-0.00211403	0.00146997	0.150395	-0.00167281	0.00141755	0.237975	-	-	-
rs17630640	G	A	0.131575	0.0295257	0.00503678	4.58134e-09	0.000199221	-0.00218653	0.00123774	0.0773056	-0.00361346	0.00191404	0.0590456	-	-	-	-	-	-	-	-	-	-	-	-	-	-	-	-	-	-	-	-	-	-	-	-	-	-	-	-0.000894365	0.00100115	0.371679	-0.00129411	0.000965444	0.180108	-	-	-
rs185136670	T	C	0.022453	0.068375	0.0115684	3.41717e-09	0.000205228	0.0046755	0.00284177	0.0999152	0.00552601	0.00439512	0.208645	-	-	-	-	-	-	-	-	-	-	-	-	-	-	-	-	-	-	-	-	-	-	-	-	-	-	-	-0.000654638	0.00229889	0.775826	-1.98552e-05	0.0022169	0.992854	-	-	-
rs1879442	A	G	0.281538	0.0226276	0.00379108	2.39721e-09	0.000207132	0.00361314	0.000931195	0.00010445	0.00186433	0.00143984	0.195386	-	-	-	-	-	-	-	-	-	-	-	-	-	-	-	-	-	-	-	-	-	-	-	-	-	-	-	0.00102851	0.000753112	0.172041	0.00103244	0.000726252	0.155143	-	-	-
rs188363834	G	T	0.248893	-0.0358852	0.00395763	1.23254e-19	0.000481477	0.00161591	0.000972543	0.0966098	0.00124781	0.00150376	0.406655	-	-	-	-	-	-	-	-	-	-	-	-	-	-	-	-	-	-	-	-	-	-	-	-	-	-	-	0.000572415	0.000786547	0.466763	0.000465404	0.000758495	0.539488	-	-	-
rs1911250	G	A	0.38898	0.0206817	0.00352759	4.55832e-09	0.000203322	-0.000105601	0.000866754	0.90303	-9.79511e-05	0.00134025	0.941739	-	-	-	-	-	-	-	-	-	-	-	-	-	-	-	-	-	-	-	-	-	-	-	-	-	-	-	0.000290558	0.000701021	0.678525	0.000409166	0.000676019	0.545008	-	-	-
rs1984119	C	T	0.256958	-0.0238119	0.00394035	1.51514e-09	0.000216518	0.000531399	0.000968787	0.583336	0.000945692	0.00149769	0.527759	-	-	-	-	-	-	-	-	-	-	-	-	-	-	-	-	-	-	-	-	-	-	-	-	-	-	-	0.00107831	0.00078337	0.168667	0.00127277	0.000755429	0.0920238	-	-	-
rs1990656	A	T	0.428472	-0.0202519	0.00344609	4.19086e-09	0.000200873	0.000534638	0.000846695	0.527753	-0.000325127	0.00130915	0.803864	-	-	-	-	-	-	-	-	-	-	-	-	-	-	-	-	-	-	-	-	-	-	-	-	-	-	-	-0.000160993	0.000684753	0.814122	-0.000158678	0.000660331	0.810098	-	-	-
rs2075060	A	G	0.560735	0.0190243	0.00344721	3.41933e-08	0.000178292	0.0012266	0.000846645	0.147402	0.000423098	0.00130911	0.746548	-	-	-	-	-	-	-	-	-	-	-	-	-	-	-	-	-	-	-	-	-	-	-	-	-	-	-	-7.51024e-05	0.000684735	0.912663	-0.000474404	0.000660313	0.472479	-	-	-
rs2094510	T	C	0.214584	0.036067	0.00418567	6.946e-18	0.000438477	0.000623696	0.00102902	0.544444	0.00336615	0.00159086	0.0343526	-	-	-	-	-	-	-	-	-	-	-	-	-	-	-	-	-	-	-	-	-	-	-	-	-	-	-	0.00157954	0.000832107	0.0576658	0.00124968	0.000802433	0.119385	-	-	-
rs213656	G	T	0.59269	-0.022139	0.00348053	2.01203e-10	0.000236646	-0.000906442	0.000855382	0.289286	-0.00217752	0.0013226	0.0996849	-	-	-	-	-	-	-	-	-	-	-	-	-	-	-	-	-	-	-	-	-	-	-	-	-	-	-	-0.000110598	0.000691797	0.872983	-0.000116494	0.000667124	0.861377	-	-	-
rs2194411	A	G	0.127761	0.0437011	0.00516039	2.50471e-17	0.000425646	-0.000125617	0.00126831	0.921104	0.00102671	0.00196148	0.600672	-	-	-	-	-	-	-	-	-	-	-	-	-	-	-	-	-	-	-	-	-	-	-	-	-	-	-	0.000855959	0.00102596	0.404111	0.000908381	0.000989365	0.358544	-	-	-
rs2194747	G	A	0.714069	0.0274792	0.00379203	4.29308e-13	0.000308347	-0.00142924	0.000931631	0.125002	-0.00209063	0.00144042	0.146668	-	-	-	-	-	-	-	-	-	-	-	-	-	-	-	-	-	-	-	-	-	-	-	-	-	-	-	-0.000408291	0.000753417	0.587875	-0.000414729	0.000726547	0.568121	-	-	-
rs2229840	T	C	0.159566	0.0346606	0.00465022	9.13056e-14	0.000322215	-0.00142467	0.001142	0.212209	0.00199115	0.00176601	0.259537	-	-	-	-	-	-	-	-	-	-	-	-	-	-	-	-	-	-	-	-	-	-	-	-	-	-	-	-0.000638794	0.000923716	0.489222	-0.000983436	0.00089077	0.269582	-	-	-
rs2250127	A	G	0.248281	0.0240861	0.00395321	1.11206e-09	0.000216552	0.000249039	0.000971337	0.797651	0.00226738	0.00150183	0.131112	-	-	-	-	-	-	-	-	-	-	-	-	-	-	-	-	-	-	-	-	-	-	-	-	-	-	-	-0.000767593	0.000785542	0.328496	-0.00102298	0.000757524	0.176882	-	-	-
rs2270894	G	C	0.204163	-0.0286821	0.00438785	6.30722e-11	0.000267333	0.000234057	0.00107843	0.828182	-0.00194749	0.00166747	0.242835	-	-	-	-	-	-	-	-	-	-	-	-	-	-	-	-	-	-	-	-	-	-	-	-	-	-	-	-0.00125734	0.000872173	0.149412	-0.000996475	0.000841069	0.236109	-	-	-
rs2273654	C	T	0.433879	0.0254233	0.00345267	1.80159e-13	0.00031752	0.000671257	0.0008484	0.428826	0.000859438	0.00131186	0.512384	-	-	-	-	-	-	-	-	-	-	-	-	-	-	-	-	-	-	-	-	-	-	-	-	-	-	-	-2.35148e-05	0.00068617	0.972662	-0.000306869	0.000661698	0.642821	-	-	-
rs2274116	T	C	0.346437	-0.021342	0.00360273	3.1511e-09	0.000206259	-0.000190844	0.000885092	0.829284	0.000414887	0.00136857	0.761773	-	-	-	-	-	-	-	-	-	-	-	-	-	-	-	-	-	-	-	-	-	-	-	-	-	-	-	-0.000855687	0.000715831	0.231942	-0.000638423	0.000690302	0.355047	-	-	-
rs227723	T	C	0.311388	0.020236	0.00368695	4.05842e-08	0.000175613	0.00038978	0.000905723	0.66694	0.00196493	0.00140062	0.160649	-	-	-	-	-	-	-	-	-	-	-	-	-	-	-	-	-	-	-	-	-	-	-	-	-	-	-	-0.000605069	0.000732601	0.408851	-0.000580426	0.000706473	0.411315	-	-	-
rs2307111	C	T	0.393019	-0.0263676	0.00349452	4.53112e-14	0.000331711	0.000320874	0.000858672	0.708638	-0.00207159	0.00132769	0.118693	-	-	-	-	-	-	-	-	-	-	-	-	-	-	-	-	-	-	-	-	-	-	-	-	-	-	-	0.000997269	0.000694454	0.150991	0.000857842	0.000669687	0.20021	-	-	-
rs2363081	A	G	0.510411	-0.0202541	0.00342185	3.24441e-09	0.000205025	-0.000461121	0.000840592	0.583303	-0.00169131	0.00129977	0.19318	-	-	-	-	-	-	-	-	-	-	-	-	-	-	-	-	-	-	-	-	-	-	-	-	-	-	-	0.000479144	0.000679852	0.48095	0.000255827	0.000655606	0.696379	-	-	-
rs2373061	T	G	0.684904	0.0309608	0.00367163	3.41207e-17	0.000413739	0.000929588	0.000902264	0.302878	-0.000635727	0.00139507	0.648609	-	-	-	-	-	-	-	-	-	-	-	-	-	-	-	-	-	-	-	-	-	-	-	-	-	-	-	0.000819722	0.000729692	0.261277	0.000687146	0.000703668	0.328808	-	-	-
rs240164	A	T	0.529504	-0.0189065	0.00342128	3.27854e-08	0.000178106	-0.000646812	0.00084074	0.441694	-0.00339309	0.00129979	0.00904202	-	-	-	-	-	-	-	-	-	-	-	-	-	-	-	-	-	-	-	-	-	-	-	-	-	-	-	-0.00157665	0.000679861	0.0203922	-0.00145485	0.000655615	0.0264842	-	-	-
rs2431774	A	G	0.388171	-0.0225197	0.00351927	1.5685e-10	0.000240884	5.27015e-05	0.000864566	0.951393	0.000947265	0.00133678	0.478563	-	-	-	-	-	-	-	-	-	-	-	-	-	-	-	-	-	-	-	-	-	-	-	-	-	-	-	-0.000152474	0.000699207	0.827377	1.38191e-05	0.00067427	0.983649	-	-	-
rs2455561	G	T	0.52991	-0.0219244	0.00350103	3.80329e-10	0.00023948	0.000180194	0.000860067	0.834049	0.00189448	0.00132987	0.154287	-	-	-	-	-	-	-	-	-	-	-	-	-	-	-	-	-	-	-	-	-	-	-	-	-	-	-	-0.000723082	0.000695595	0.298566	-0.000482939	0.000670787	0.471552	-	-	-
rs246242	G	A	0.923033	-0.0373099	0.00638982	5.2626e-09	0.000197789	4.94577e-06	0.00156852	0.997484	0.00276446	0.00242527	0.254347	-	-	-	-	-	-	-	-	-	-	-	-	-	-	-	-	-	-	-	-	-	-	-	-	-	-	-	2.12564e-06	0.00126855	0.998663	-0.000159438	0.0012233	0.896302	-	-	-
rs2532111	G	A	0.638918	0.0330125	0.00357404	2.57034e-20	0.000502849	-3.69222e-05	0.000877985	0.966456	0.00155999	0.00135777	0.250582	-	-	-	-	-	-	-	-	-	-	-	-	-	-	-	-	-	-	-	-	-	-	-	-	-	-	-	-0.000997922	0.000710182	0.159974	-0.00125177	0.00068485	0.0675804	-	-	-
rs2533879	A	G	0.302366	-0.041214	0.00371039	1.1777e-28	0.000716605	-0.000258872	0.000911891	0.776499	-0.0026426	0.00140996	0.0609005	-	-	-	-	-	-	-	-	-	-	-	-	-	-	-	-	-	-	-	-	-	-	-	-	-	-	-	-0.00127918	0.000737487	0.0828279	-0.00145309	0.000711182	0.0410335	-	-	-
rs2602713	C	A	0.436713	0.019751	0.00347394	1.30666e-08	0.000191926	2.42183e-05	0.000853555	0.977364	0.00279012	0.00131955	0.0344793	-	-	-	-	-	-	-	-	-	-	-	-	-	-	-	-	-	-	-	-	-	-	-	-	-	-	-	0.00106999	0.0006902	0.12108	0.00115289	0.000665583	0.0832498	-	-	-
rs2624839	C	T	0.42911	0.025036	0.00344375	3.61148e-13	0.000307101	-0.000305231	0.000846128	0.718296	-0.00180981	0.00130828	0.16656	-	-	-	-	-	-	-	-	-	-	-	-	-	-	-	-	-	-	-	-	-	-	-	-	-	-	-	0.0005136	0.000684302	0.452926	0.000525809	0.000659896	0.425565	-	-	-
rs2647873	G	A	0.479616	-0.0222991	0.00341754	6.82462e-11	0.000248212	-0.00128404	0.000839621	0.12619	-0.000151396	0.00129822	0.907163	-	-	-	-	-	-	-	-	-	-	-	-	-	-	-	-	-	-	-	-	-	-	-	-	-	-	-	-2.67732e-05	0.000679039	0.968549	0.000413268	0.000654821	0.527965	-	-	-
rs2721940	C	A	0.600309	-0.02769	0.00348512	1.95087e-15	0.000367938	0.000485427	0.000855995	0.570653	-0.000101765	0.00132365	0.938717	-	-	-	-	-	-	-	-	-	-	-	-	-	-	-	-	-	-	-	-	-	-	-	-	-	-	-	0.00110386	0.000692335	0.110848	0.00113164	0.000667643	0.0900811	-	-	-
rs2726478	A	T	0.418731	-0.0215523	0.00344932	4.16076e-10	0.000226115	0.000512624	0.000847586	0.545309	-0.000620835	0.00131053	0.635694	-	-	-	-	-	-	-	-	-	-	-	-	-	-	-	-	-	-	-	-	-	-	-	-	-	-	-	0.00147268	0.000685466	0.0316803	0.00152542	0.000661018	0.0210179	-	-	-
rs273866	G	C	0.303603	0.0208321	0.00370753	1.92537e-08	0.00018351	0.000693556	0.00091097	0.446456	-0.00143037	0.00140872	0.309931	-	-	-	-	-	-	-	-	-	-	-	-	-	-	-	-	-	-	-	-	-	-	-	-	-	-	-	0.000139477	0.000736839	0.849865	0.000122406	0.00071056	0.863228	-	-	-
rs2791655	A	G	0.721964	-0.0260745	0.00381495	8.24006e-12	0.000272947	-0.000617125	0.000937282	0.510269	0.000896882	0.00144913	0.535976	-	-	-	-	-	-	-	-	-	-	-	-	-	-	-	-	-	-	-	-	-	-	-	-	-	-	-	0.00119518	0.000757966	0.114839	0.00116186	0.000730933	0.111938	-	-	-
rs2815753	A	G	0.599168	0.0261667	0.00347256	4.89801e-14	0.000328881	0.000251417	0.000853236	0.768252	0.000166082	0.00131936	0.899826	-	-	-	-	-	-	-	-	-	-	-	-	-	-	-	-	-	-	-	-	-	-	-	-	-	-	-	-0.00160491	0.000690082	0.0200371	-0.00164505	0.000665469	0.0134366	-	-	-
rs2820313	G	A	0.341278	0.0261481	0.00359121	3.32446e-13	0.000307412	0.00109693	0.000882471	0.213863	0.000494779	0.00136439	0.716877	-	-	-	-	-	-	-	-	-	-	-	-	-	-	-	-	-	-	-	-	-	-	-	-	-	-	-	-0.000512907	0.000713649	0.47232	-0.000451059	0.000688197	0.512197	-	-	-
rs2842385	G	A	0.19901	0.0233035	0.00426841	4.78112e-08	0.000173131	0.000972708	0.00104887	0.353729	0.000690632	0.00162193	0.670248	-	-	-	-	-	-	-	-	-	-	-	-	-	-	-	-	-	-	-	-	-	-	-	-	-	-	-	0.000567012	0.000848356	0.503901	0.000692409	0.000818098	0.397351	-	-	-
rs28452166	C	T	0.447033	0.0208043	0.00344777	1.60152e-09	0.000213981	0.00058356	0.000847194	0.490941	0.000656077	0.00130999	0.616493	-	-	-	-	-	-	-	-	-	-	-	-	-	-	-	-	-	-	-	-	-	-	-	-	-	-	-	0.000552148	0.000685192	0.420342	0.000606208	0.000660754	0.358909	-	-	-
rs284661	T	C	0.612177	-0.0201081	0.00349108	8.43371e-09	0.000191992	-0.000402469	0.000857741	0.638913	0.000979664	0.0013262	0.460091	-	-	-	-	-	-	-	-	-	-	-	-	-	-	-	-	-	-	-	-	-	-	-	-	-	-	-	8.26457e-05	0.000693675	0.905163	-3.26464e-05	0.000668935	0.961076	-	-	-
rs28479795	T	C	0.222932	0.0265536	0.00415843	1.71304e-10	0.000244291	-0.00135547	0.00102144	0.184506	-0.00134834	0.0015794	0.39327	-	-	-	-	-	-	-	-	-	-	-	-	-	-	-	-	-	-	-	-	-	-	-	-	-	-	-	0.000789069	0.00082611	0.339497	0.001009	0.000796645	0.205313	-	-	-
rs2853360	T	C	0.111094	-0.0370965	0.00541868	7.61862e-12	0.000271796	0.000598548	0.00133182	0.653129	0.00260057	0.0020588	0.206537	-	-	-	-	-	-	-	-	-	-	-	-	-	-	-	-	-	-	-	-	-	-	-	-	-	-	-	-0.000481325	0.00107687	0.654898	-0.000643121	0.00103846	0.535717	-	-	-
rs28584580	G	A	0.0297512	-0.0799582	0.0100058	1.34481e-15	0.0003691	0.000153902	0.00245926	0.950101	0.00151183	0.0038026	0.690942	-	-	-	-	-	-	-	-	-	-	-	-	-	-	-	-	-	-	-	-	-	-	-	-	-	-	-	0.00186084	0.00198896	0.349487	0.00129174	0.00191802	0.500646	-	-	-
rs28778940	A	G	0.333072	0.0318138	0.00361614	1.4094e-18	0.000449654	0.000511624	0.000888049	0.564534	0.00147835	0.00137317	0.281662	-	-	-	-	-	-	-	-	-	-	-	-	-	-	-	-	-	-	-	-	-	-	-	-	-	-	-	4.39593e-05	0.000718245	0.951197	-0.000167813	0.000692628	0.808561	-	-	-
rs2885697	T	G	0.664288	-0.0344169	0.00361069	1.56344e-21	0.00052832	-0.000933437	0.000886746	0.292501	0.000450236	0.00137113	0.742632	-	-	-	-	-	-	-	-	-	-	-	-	-	-	-	-	-	-	-	-	-	-	-	-	-	-	-	0.000871411	0.000717168	0.22434	0.000712508	0.000691591	0.302896	-	-	-
rs2886201	G	A	0.442727	-0.0241745	0.0034501	2.44567e-12	0.000288369	-0.000915979	0.000847815	0.279966	-0.0017533	0.00131099	0.1811	-	-	-	-	-	-	-	-	-	-	-	-	-	-	-	-	-	-	-	-	-	-	-	-	-	-	-	0.000381436	0.000685722	0.578037	0.000347016	0.000661266	0.599741	-	-	-
rs28888492	C	T	0.189797	0.0311279	0.00450611	4.93518e-12	0.000297998	1.1886e-05	0.00110683	0.991432	-0.00033669	0.00171142	0.844038	-	-	-	-	-	-	-	-	-	-	-	-	-	-	-	-	-	-	-	-	-	-	-	-	-	-	-	0.00146212	0.000895158	0.102394	0.00135037	0.000863233	0.117744	-	-	-
rs2907272	T	C	0.821813	0.026949	0.00445529	1.46266e-09	0.000212698	0.00184321	0.00109445	0.0921568	0.00111832	0.00169245	0.508761	-	-	-	-	-	-	-	-	-	-	-	-	-	-	-	-	-	-	-	-	-	-	-	-	-	-	-	-0.000182171	0.000885239	0.836957	-3.32047e-05	0.000853667	0.968973	-	-	-
rs3000	T	C	0.388414	-0.0210855	0.00349695	1.64624e-09	0.000211227	0.000520465	0.000859308	0.544729	-0.00135304	0.00132855	0.308476	-	-	-	-	-	-	-	-	-	-	-	-	-	-	-	-	-	-	-	-	-	-	-	-	-	-	-	-0.000299604	0.000694906	0.666365	-0.000323879	0.000670122	0.628874	-	-	-
rs3020582	C	A	0.645328	-0.034354	0.00356418	5.56263e-22	0.000540247	0.000385192	0.000875913	0.660111	0.000242805	0.00135441	0.857726	-	-	-	-	-	-	-	-	-	-	-	-	-	-	-	-	-	-	-	-	-	-	-	-	-	-	-	0.00209063	0.000708407	0.00316616	0.00217729	0.000683139	0.00143694	-	-	-
rs310810	T	A	0.30189	-0.0233023	0.00372401	3.92617e-10	0.000228876	0.00145999	0.000914573	0.110409	0.00173841	0.00141403	0.218924	-	-	-	-	-	-	-	-	-	-	-	-	-	-	-	-	-	-	-	-	-	-	-	-	-	-	-	0.000868621	0.000739612	0.240226	0.000502281	0.000713236	0.481291	-	-	-
rs3118914	T	G	0.215533	-0.0452407	0.00413427	7.35116e-28	0.000692113	-0.00149427	0.00101619	0.141441	0.00116359	0.00157115	0.458939	-	-	-	-	-	-	-	-	-	-	-	-	-	-	-	-	-	-	-	-	-	-	-	-	-	-	-	0.00112443	0.000821791	0.171232	0.00122898	0.000792481	0.120951	-	-	-
rs31211	A	G	0.250801	-0.0258144	0.00392924	5.05208e-11	0.000250427	0.000554763	0.000965863	0.565718	0.000369487	0.00149343	0.804593	-	-	-	-	-	-	-	-	-	-	-	-	-	-	-	-	-	-	-	-	-	-	-	-	-	-	-	-0.000721988	0.000781142	0.355346	-0.000537772	0.000753284	0.475288	-	-	-
rs3129681	T	C	0.518982	0.0219543	0.00340569	1.14886e-10	0.000240648	0.000933996	0.000836847	0.264385	0.00194742	0.00129383	0.132286	-	-	-	-	-	-	-	-	-	-	-	-	-	-	-	-	-	-	-	-	-	-	-	-	-	-	-	0.00123184	0.000676741	0.0687232	0.00112888	0.000652606	0.083666	-	-	-
rs3184504	C	T	0.517914	0.0208296	0.00341237	1.0358e-09	0.000216658	0.00231165	0.000838394	0.00582975	0.00128562	0.00129628	0.321308	-	-	-	-	-	-	-	-	-	-	-	-	-	-	-	-	-	-	-	-	-	-	-	-	-	-	-	-0.00024217	0.000678023	0.720964	-0.000354001	0.000653841	0.588221	-	-	-
rs33966734	A	C	0.0134582	-0.139276	0.0149959	1.59613e-20	0.000515092	-0.00687119	0.00368655	0.0623444	-0.0146348	0.00569406	0.0101655	-	-	-	-	-	-	-	-	-	-	-	-	-	-	-	-	-	-	-	-	-	-	-	-	-	-	-	-0.00203004	0.00297835	0.495493	-0.00321503	0.00287212	0.262975	-	-	-
rs34074573	G	A	0.162923	0.0296566	0.00461121	1.26758e-10	0.000239895	-0.00064358	0.00113295	0.569997	0.00115883	0.00175187	0.508304	-	-	-	-	-	-	-	-	-	-	-	-	-	-	-	-	-	-	-	-	-	-	-	-	-	-	-	-0.000862501	0.000916319	0.346569	-0.000940218	0.000883638	0.287316	-	-	-
rs34517439	A	C	0.123678	0.0586603	0.00525407	6.2158e-29	0.00074589	-0.000646053	0.00129081	0.616721	0.00485127	0.00199522	0.0150399	-	-	-	-	-	-	-	-	-	-	-	-	-	-	-	-	-	-	-	-	-	-	-	-	-	-	-	7.84252e-05	0.00104362	0.940098	2.34157e-05	0.0010064	0.981438	-	-	-
rs34879158	C	A	0.263745	-0.0343042	0.00387094	7.93694e-19	0.000457022	0.00153906	0.000951207	0.105664	0.00188031	0.00147081	0.201104	-	-	-	-	-	-	-	-	-	-	-	-	-	-	-	-	-	-	-	-	-	-	-	-	-	-	-	-0.000759344	0.000769314	0.323624	-0.000959767	0.000741875	0.195769	-	-	-
rs34914463	C	T	0.131981	0.0381316	0.00502996	3.44937e-14	0.000333151	0.000971103	0.00123643	0.432215	-0.000537395	0.00191177	0.778636	-	-	-	-	-	-	-	-	-	-	-	-	-	-	-	-	-	-	-	-	-	-	-	-	-	-	-	-0.000151867	0.000999957	0.879287	-0.000175243	0.000964294	0.855794	-	-	-
rs349792	A	T	0.691764	-0.0261795	0.00370456	1.59146e-12	0.000292277	-0.00142658	0.000910268	0.117068	0.000110411	0.00140743	0.937471	-	-	-	-	-	-	-	-	-	-	-	-	-	-	-	-	-	-	-	-	-	-	-	-	-	-	-	-0.000925339	0.000736155	0.208759	-0.00111931	0.000709898	0.114862	-	-	-
rs35288270	C	T	0.133484	-0.0319521	0.00502318	2.0108e-10	0.000236175	3.86587e-05	0.00123475	0.975023	-0.00396452	0.00190869	0.0377946	-	-	-	-	-	-	-	-	-	-	-	-	-	-	-	-	-	-	-	-	-	-	-	-	-	-	-	-0.00026929	0.000998357	0.787366	-0.000427072	0.00096275	0.657335	-	-	-
rs35366154	A	G	0.11172	0.0324275	0.00544822	2.65529e-09	0.000208707	0.00187353	0.00133833	0.161543	-0.00207724	0.00206951	0.315507	-	-	-	-	-	-	-	-	-	-	-	-	-	-	-	-	-	-	-	-	-	-	-	-	-	-	-	0.000495723	0.00108246	0.646983	-0.000109748	0.00104386	0.916267	-	-	-
rs35446048	T	C	0.144936	-0.027623	0.00483789	1.13357e-08	0.000189124	-0.000823085	0.00118767	0.488294	8.59953e-05	0.00183647	0.962652	-	-	-	-	-	-	-	-	-	-	-	-	-	-	-	-	-	-	-	-	-	-	-	-	-	-	-	-0.00086922	0.000960567	0.365518	-0.00121046	0.000926306	0.191296	-	-	-
rs35537311	T	C	0.388952	-0.0204316	0.0034996	5.28503e-09	0.000198429	-0.000387787	0.000860047	0.652069	-0.00180515	0.00132986	0.174658	-	-	-	-	-	-	-	-	-	-	-	-	-	-	-	-	-	-	-	-	-	-	-	-	-	-	-	-0.000967111	0.000695588	0.164425	-0.000793693	0.000670781	0.236717	-	-	-
rs35569457	G	T	0.132901	0.0318122	0.0050083	2.13238e-10	0.000233246	-0.000783077	0.00122955	0.524202	-0.000165208	0.00190149	0.930764	-	-	-	-	-	-	-	-	-	-	-	-	-	-	-	-	-	-	-	-	-	-	-	-	-	-	-	0.000890596	0.000994577	0.370547	0.000504676	0.000959107	0.598755	-	-	-
rs35707146	A	G	0.312196	0.0201369	0.0036752	4.28037e-08	0.000174143	-0.000386361	0.000902914	0.668721	-0.000189539	0.00139618	0.892015	-	-	-	-	-	-	-	-	-	-	-	-	-	-	-	-	-	-	-	-	-	-	-	-	-	-	-	-0.000521808	0.000730273	0.474896	-0.000383931	0.000704229	0.585631	-	-	-
rs35880697	T	C	0.164088	-0.0343796	0.0047928	7.35893e-13	0.000324242	-0.00114812	0.00117723	0.329429	-8.50881e-05	0.0018201	0.962713	-	-	-	-	-	-	-	-	-	-	-	-	-	-	-	-	-	-	-	-	-	-	-	-	-	-	-	-0.00155042	0.000952003	0.103402	-0.000889527	0.000918054	0.332583	-	-	-
rs35935052	T	G	0.151619	-0.0270023	0.00475486	1.35798e-08	0.000187575	-0.00100711	0.00116756	0.38837	-0.00156866	0.0018056	0.384972	-	-	-	-	-	-	-	-	-	-	-	-	-	-	-	-	-	-	-	-	-	-	-	-	-	-	-	0.00119212	0.000944423	0.206853	0.00140857	0.000910738	0.121956	-	-	-
[truncated: 461 more rows]
[truncated: 9 more columns]

## Sheet: Table S3
Supplementary Table 3. F-statistics for the association of basal metabolic rate and insulin-like growth factor 1 with cancer, neoplasm, and site-specific cancers.
Exposure	Outcome	Data source	Sex	F-statistic
				Mean	Minimum	Maximum
[truncated: 23 more rows]

## Sheet: Table S4
Supplmentary Table 4. Genetic variants predicting basal metabolic rate that were associated with potential confounders at Bonferroni significance.
[truncated: 84 more rows]

[truncated: 5 more sheets: Table S5, Table S6, Table S7, Table S8, Table S9]
